# Supplementary material for: Differing Responses to Phytophthora cinnamomi Infection in Susceptible and Partially Resistant Persea americana (Mill.) Rootstocks: A Case for the Role of Receptor-Like Kinases and Apoplastic Proteases
Source: Front Plant Sci. 2022 Jun 28;13:928176. doi: 10.3389/fpls.2022.928176 (PMC9274290; doi:10.3389/fpls.2022.928176)
Supplement: Supplementary file 1 [file Data_Sheet_1.xlsx]

## Sheet: Table S1
Table S1: RNA-sequencing library identifiers. Identification codes used for the libraries in this study with corresponding treatment, harvest time-point, and tissue. hpi = hours post inoculation. dpc = days post culture.
Library ID	Treatment	Time-point	Tissue
MS1, MS2, MS3	dH2O	24-hpi	Root (R0.12)
MS28, MS29, MS30	Zoospores	6-hpi
MS4, MS5, MS6		12-hpi
MS7, MS8, MS9		24-hpi
MS10, MS11, MS12		120-hpi
MS13, MS14, MS15	In vitro	5-dpc	Mycelia
MS16, MS17, MS18	dH2O	24-hpi	Root (Dusa®)
MS31, MS32, MS33	Zoospores	6-hpi
MS22, MS23, MS24		12-hpi
MS25, MS26, MS27		24-hpi
MS19, MS20, MS21		120-hpi

## Sheet: Table S2
Table S2: Read alignment statistics against Persea americana and Phytophthora cinnamomi genomes
Sample Details					Percentage Reads Aligning to Genome
Library ID	Tissue	Treatment	Time-point	Total paired reads*	P. americana	P. cinnamomi
R0.12
MS1	Root (R0.12)	dH₂O (mock)	24-hpi	151489796	0.797215	4.15209e-05
MS2	Root (R0.12)	dH₂O (mock)	24-hpi	113142266	0.911551	2.76378e-05
MS3	Root (R0.12)	dH₂O (mock)	24-hpi	103313590	0.760038	3.76814e-05
MS28	Root (R0.12)	Zoospores	6-hpi	149048922	0.597359	0.00367197
MS29	Root (R0.12)	Zoospores	6-hpi	144392893	0.72689	0.00312056
MS30	Root (R0.12)	Zoospores	6-hpi	152596122	0.711084	0.00136067
MS4	Root (R0.12)	Zoospores	12-hpi	93640062	0.900472	0.000783938
MS5	Root (R0.12)	Zoospores	12-hpi	94488603	0.759441	0.00277318
MS6	Root (R0.12)	Zoospores	12-hpi	125952057	0.805018	0.00215453
MS7	Root (R0.12)	Zoospores	24-hpi	91879554	0.764124	0.00270568
MS8	Root (R0.12)	Zoospores	24-hpi	199786345	0.899724	0.00291394
MS9	Root (R0.12)	Zoospores	24-hpi	88948808	0.829677	0.00261833
MS10	Root (R0.12)	Zoospores	120-hpi	93667442	0.486929	0.033598
MS11	Root (R0.12)	Zoospores	120-hpi	220913768	0.677926	0.0272844
MS12	Root (R0.12)	Zoospores	120-hpi	153909161	0.51554	0.0176177
Dusa®
MS16	Root (Dusa®)	dH₂O (mock)	24-hpi	253670852	0.881	0.000406306
MS17	Root (Dusa®)	dH₂O (mock)	24-hpi	242748386	0.876841	0.000872463
MS18	Root (Dusa®)	dH₂O (mock)	24-hpi	87320968	0.832594	3.92117e-05
MS31	Root (Dusa®)	Zoospores	6-hpi	123254717	0.834788	0.0010662
MS32	Root (Dusa®)	Zoospores	6-hpi	192511422	0.796572	0.00165585
MS33	Root (Dusa®)	Zoospores	6-hpi	265372995	0.849389	0.000685545
MS22	Root (Dusa®)	Zoospores	12-hpi	121835710	0.819563	0.000574002
MS23	Root (Dusa®)	Zoospores	12-hpi	126102085	0.862669	0.000430263
MS24	Root (Dusa®)	Zoospores	12-hpi	125305301	0.874139	0.000436773
MS25	Root (Dusa®)	Zoospores	24-hpi	112293708	0.88937	0.000222506
MS26	Root (Dusa®)	Zoospores	24-hpi	133212858	0.776264	0.00113532
MS27	Root (Dusa®)	Zoospores	24-hpi	461352602	0.814124	0.000868477
MS19	Root (Dusa®)	Zoospores	120-hpi	94305308	0.687412	0.0253819
MS20	Root (Dusa®)	Zoospores	120-hpi	113320270	0.767186	0.0439258
MS21	Root (Dusa®)	Zoospores	120-hpi	86130162	0.604165	0.0362758
Mycelia
MS13	Mycelia	In vitro	5-dpc	225000015	0.00414693	0.958596
MS14	Mycelia	In vitro	5-dpc	125146902	0.0074854	0.939878
MS15	Mycelia	In vitro	5-dpc	124783821	0.00753272	0.932353
*Following quality contorl using Trimmomatic
hpi - hours post inoculation
dpc - days post culture

## Sheet: Table S3
Table S3: Differentially expressed Persea americana genes (log2(fold change) > 1 | < -1, adjusted p-value (FDR) < 0.05) at various time-points following inoculation of the partially resistant rootstock Dusa® with Phytophthora cinnamomi, compared to a mock-inoculated control.
	6-hpi Dusa® vs. Mock-inoculated		12-hpi Dusa® vs. Mock-inoculated		24-hpi Dusa® vs. Mock-inoculated		120-hpi Dusa® vs. Mock-inoculated
Gene ID	log2(fold change)	p-adjusted	log2(fold change)	p-adjusted	log2(fold change)	p-adjusted	log2(fold change)	p-adjusted
Peame105C00g001680	-2.53858	0.0160356	-2.79659	0.0100499	-3.34241	0.00218266
Peame105C00g001940			-3.32109	0.0306523
Peame105C00g002030	-6.29844	0.0191862	-5.80788	0.0338919	-6.4086	0.0178984
Peame105C00g002280	-4.71273	0.0177241	-5.84818	0.0041564	-4.92024	0.0136133
Peame105C00g004050					1.84782	0.0301399
Peame105C00g004120	-4.66066	0.0366968			-4.68986	0.0401823
Peame105C00g004200	7.41215	0.0377174			7.7391	0.0332862
Peame105C00g004210					-3.7796	0.0292031
Peame105C00g004240	6.96919	2.76624e-06	7.0211	2.56816e-06	6.76311	7.20126e-06	3.93431	0.0323437
Peame105C00g004270	6.40219	0.0113724	7.85021	0.00152893	6.71701	0.00879561
Peame105C00g004290	-1.69708	0.0313935
Peame105C00g004300	-3.13177	0.0039235	-2.44276	0.025056
Peame105C00g004400	3.25983	0.0142704	2.83481	0.0449622	3.61389	0.00644114
Peame105C00g004460	-4.6099	0.00393047	-5.11484	0.00150602	-5.60983	0.000501902
Peame105C00g004480	2.54515	0.0395303	3.24066	0.00675285	3.31676	0.00555177
Peame105C00g004560	3.12174	1.64205e-06	3.52432	5.19029e-08	3.50676	7.03829e-08
Peame105C00g004860							-4.34605	0.0206051
Peame105C00g004890	-1.55817	0.0022268
Peame105C00g005080					5.41908	0.0160901
Peame105C00g005100	-3.61256	0.00662135	-4.23056	0.00291025	-2.94102	0.0304888
Peame105C00g005120	6.10446	1.09486e-18	5.96048	8.26392e-18	6.42152	1.79593e-20	2.72532	0.000450458
Peame105C00g006190							2.89827	0.0316531
Peame105C00g006200	-3.89871	0.000860146	-3.88293	0.0013105	-4.0649	0.000691502
Peame105C00g006210	-2.25402	0.00144401	-2.01163	0.0053481
Peame105C00g006220	5.54204	1.83942e-11	5.27929	2.07634e-10	5.84596	1.54382e-12
Peame105C00g006250	-4.73754	0.00019155	-4.28439	0.000909939	-3.3132	0.00426903
Peame105C00g006260	-4.57144	0.00079028	-4.1091	0.00311603	-4.3004	0.00118301
Peame105C00g006270	6.59156	3.19684e-19	6.4477	2.18098e-18	6.99143	2.10472e-21	2.81349	0.000694525
Peame105C00g006730	4.48305	6.53557e-06	4.20466	3.08008e-05	4.74054	2.05427e-06
Peame105C00g008040							-4.01888	0.016791
Peame105C00g008340	10.2163	1.81474e-15	9.98186	9.73062e-15	9.68886	7.13243e-14
Peame105C00g008350	9.88627	2.34424e-14	9.77932	5.36129e-14	9.68294	1.10148e-13
Peame105C00g008500	-2.57502	0.0459615			-3.49241	0.0170013
Peame105C00g008800					-3.53192	0.0206502
Peame105C00g010270	2.82665	1.36411e-44	2.86176	1.57172e-45	2.46727	6.63464e-34
Peame105C00g010280	11.8228	4.15253e-19	11.637	1.69912e-18	12.0348	1.16667e-19	4.05751	0.027007
Peame105C00g010290	-5.85284	0.00289052	-6.33098	0.00133674	-5.76367	0.00282591
Peame105C00g010310	7.69547	2.10607e-18	7.78043	9.78378e-19	7.35742	9.05182e-17
Peame105C00g010320	7.76867	2.35531e-20	8.01016	1.56411e-21	8.26716	7.60038e-23
Peame105C00g010330	1.55951	3.51889e-07	1.25012	6.37315e-05	1.16005	0.000259373
Peame105C00g010340	2.58605	2.27359e-19	2.57122	4.204e-19	2.49484	5.63534e-18
Peame105C00g010350	8.88085	0.00499945	8.75568	0.00600916	8.77122	0.00659908
Peame105C00g010360	3.16872	5.03431e-08	3.52002	1.21219e-09	3.78453	6.18775e-11
Peame105C00g010380	6.6597	3.25354e-07	5.42309	4.54784e-05	6.92599	1.26082e-07
Peame105C00g010390	7.91984	3.47435e-07	7.54215	1.43673e-06	8.74716	1.84357e-08
Peame105C00g010400	8.23971	2.30347e-92	8.13276	7.20714e-90	8.40119	7.04158e-96
Peame105C00g010410	9.01347	2.36676e-12	9.21414	8.25201e-13	8.88489	6.56798e-12
Peame105C00g010430	8.16571	1.41114e-07	8.20761	1.31496e-07	9.33424	1.57698e-09
Peame105C00g010440	7.03445	1.01068e-164	7.08552	1.5993e-166	7.11919	1.19468e-168
Peame105C00g010450	6.42101	4.56246e-10	6.72792	6.53561e-11	6.00378	8.25221e-09
Peame105C00g010460	10.0362	3.5193e-06	10.1919	2.58892e-06	10.0714	4.007e-06
Peame105C00g010470	8.14274	1.13345e-15	7.62089	9.24751e-14	8.23365	6.89767e-16
Peame105C00g010480	-6.15532	0.000914618			-5.31102	0.00400262
Peame105C00g010500	5.55125	1.33818e-103	5.32062	9.75739e-95	5.25583	1.48375e-92
Peame105C00g010510	5.55923	1.81457e-16	5.78828	9.99148e-18	6.40517	1.90219e-21
Peame105C00g010550	7.06639	6.20941e-72	6.96309	9.17892e-70	6.88026	4.44311e-68
Peame105C00g010560	8.25362	2.49535e-81	8.11616	1.4054e-78	8.03247	6.29579e-77
Peame105C00g010570	7.22352	2.80607e-32	7.13324	1.97608e-31	7.14511	1.97944e-31
Peame105C00g010580	9.02909	7.26528e-81	9.02614	1.11623e-80	8.97707	8.41134e-80
Peame105C00g010630	6.60071	5.59346e-65	6.38476	9.93332e-61	6.55548	6.2228e-64
Peame105C00g010640	4.51747	0.000196186	4.91947	4.70962e-05	5.58912	3.30871e-06
Peame105C00g010660	4.1654	4.38032e-05	4.30139	2.49824e-05	2.63281	0.016376
Peame105C00g010690	9.66732	0.0489541			10.8273	0.0290222
Peame105C00g010760	8.03923	0.00396575	8.30786	0.00297606	8.78938	0.00176263
Peame105C00g010780	3.77247	0.00189861	3.64203	0.00302001	4.27565	0.00043747
Peame105C00g010850	8.84132	9.64633e-25	8.64773	1.1694e-23	9.29404	4.02524e-27
Peame105C00g010890	10.9825	5.35403e-18	11.2596	7.97933e-19	11.4754	1.8466e-19
Peame105C00g010900	6.67897	6.66785e-12	6.71456	6.34787e-12	7.00429	6.68429e-13
Peame105C00g010950	8.65057	0.000112732	8.42679	0.000186299	8.80545	0.000100612
Peame105C00g011050	5.91711	4.09045e-14	5.98759	2.20487e-14	6.70695	9.43897e-18
Peame105C00g011360	5.67187	2.56817e-11	5.31456	5.86354e-10	5.69887	2.71226e-11
Peame105C00g011380			-3.82665	0.0442735
Peame105C00g011400	4.56204	3.25893e-70	4.59722	3.24374e-71	4.53574	2.82039e-69
Peame105C00g011420	8.51539	2.98318e-168	8.37579	1.00104e-162	8.65152	1.3011e-173
Peame105C00g011430	9.62844	4.91874e-124	9.37039	1.99394e-117	9.71794	2.6664e-126
Peame105C00g011440	3.57471	7.14314e-08	3.45111	2.32715e-07	3.62286	5.86688e-08
Peame105C00g011460	6.57309	7.0263e-14	6.48185	1.90862e-13	6.56869	9.68159e-14
Peame105C00g011470	8.96744	2.84909e-130	8.81036	1.12162e-125	9.15861	7.82135e-136
Peame105C00g011480	8.7619	3.97979e-101	8.54137	4.78528e-96	8.81972	2.72466e-102
Peame105C00g011490	7.54637	0.0011914	7.52162	0.00131636	7.63881	0.00122681
Peame105C00g011500	10.8824	8.68349e-18	10.6756	4.30638e-17	10.9927	5.12645e-18
Peame105C00g011510	9.32217	1.0287e-10	8.84679	1.06331e-09	8.68629	2.53826e-09
Peame105C00g011520	6.40025	1.48411e-24	6.52679	1.9225e-25	7.36633	3.86672e-32
Peame105C00g011610							-4.07783	5.77557e-05
Peame105C00g011670	7.35823	2.17818e-35	7.29169	1.09291e-34	7.38287	1.87792e-35
Peame105C00g011680	7.28383	3.54573e-17	7.23992	6.21969e-17	7.4031	1.33438e-17
Peame105C00g011690	12.2247	2.99467e-98	12.1299	1.09834e-96	12.1422	8.70552e-97	3.84468	3.06217e-09
Peame105C00g011750	11.0897	1.67314e-29	10.8724	2.43294e-28	10.9572	1.11211e-28
Peame105C00g011770	6.33867	6.22757e-18	6.29551	1.16995e-17	6.87354	8.24898e-21
Peame105C00g011780	4.78041	1.19278e-07	5.25499	5.14579e-09	5.20252	8.62703e-09
Peame105C00g011810	9.2927	1.61718e-175	9.13323	2.12782e-169	9.45382	2.40178e-181	1.57937	9.78318e-05
Peame105C00g011820	5.39074	1.27542e-43	5.40189	1.03095e-43	5.67878	3.36896e-48	1.03506	0.0329272
Peame105C00g011830	9.53817	1.05658e-104	9.43768	1.79088e-102	9.68831	8.23769e-108	1.89677	0.000229804
Peame105C00g011840	8.38516	4.93845e-109	8.35107	4.25733e-108	8.33826	1.16365e-107	1.67726	0.000107403
Peame105C00g011850	6.14503	0.024234	6.08129	0.0267529	6.80403	0.0133136
Peame105C00g011880	6.25815	3.54377e-05	6.05048	7.14392e-05	5.95228	0.000109392
Peame105C00g011890	8.42911	3.89283e-05	8.24458	6.40346e-05	8.10026	0.000100313	5.01826	0.0384259
Peame105C00g011900	6.21427	0.0104039	6.29997	0.00974148	7.21917	0.00281705
Peame105C00g011910	9.74822	6.41665e-07	8.89544	7.0252e-06	9.22339	3.39616e-06	5.40271	0.0183498
Peame105C00g011920	8.75004	0.000100528	8.19635	0.00031578	9.12214	5.72762e-05
Peame105C00g011930	5.77298	0.0234436			5.79877	0.0261532
Peame105C00g011940	7.67425	0.00205092	7.04952	0.00537994	7.71712	0.00229777
Peame105C00g011950	9.34765	1.02076e-09	9.3182	1.29839e-09	9.30364	1.57698e-09
Peame105C00g011960	7.61566	2.54704e-37	8.03073	2.38117e-41	7.96683	1.22481e-40
Peame105C00g011970	4.92442	0.000764461	4.84761	0.00100648	4.82263	0.00121367
Peame105C00g011980	7.50696	9.82697e-76	7.14659	1.48369e-68	7.41317	1.02622e-73
Peame105C00g011990	6.89664	1.091e-78	6.67979	9.38419e-74	7.00466	5.07405e-81	1.27323	0.00349039
Peame105C00g012140	7.23848	0.0089555	6.58305	0.0196872	7.24844	0.0103508
Peame105C00g012150	5.62758	0.0428159
Peame105C00g012160	4.93176	5.67588e-05	4.51014	0.000288698	5.54838	5.81994e-06
Peame105C00g012190					5.70354	0.0414838
Peame105C00g012210	5.21344	0.0462054			6.58003	0.0108311
Peame105C00g012230	10.4923	6.38564e-11	9.96381	6.91797e-10	10.0579	5.35848e-10
Peame105C00g012240	7.18049	1.51769e-06	6.83569	5.46523e-06	6.95958	4.10882e-06
Peame105C00g012250	6.44175	3.7828e-05	6.01871	0.000138128	6.40932	5.08433e-05
Peame105C00g012260	10.6503	6.73675e-153	10.6391	1.49703e-152	10.5849	5.21179e-151	2.3266	3.43253e-07
Peame105C00g012270	9.10983	9.81675e-35	9.12143	9.32048e-35	9.07423	2.63272e-34
Peame105C00g012320	5.80641	0.00867117	5.08668	0.0245969	5.62442	0.0132363
Peame105C00g012330			7.50702	0.0495489
Peame105C00g012350	8.30038	0.00935177	8.14138	0.0113592	8.50005	0.00889417
Peame105C00g012370	7.8133	0.0354846	7.44481	0.0474398
Peame105C00g012380	5.42418	4.28969e-21	5.66158	7.68251e-23	5.27056	8.132e-20
Peame105C00g012390	7.01023	1.08405e-72	6.79971	2.42177e-68	6.88446	5.60805e-70	1.14399	0.0145361
Peame105C00g012450	6.66765	2.05981e-13	6.21841	1.13119e-11	6.9357	2.50331e-14
Peame105C00g012460	8.14003	7.83521e-188	7.91313	2.5827e-177	8.29443	8.29388e-195	1.58257	1.60211e-05
Peame105C00g012470	7.55048	8.46807e-52	7.28671	3.12937e-48	7.62643	1.06868e-52
Peame105C00g012480	4.81323	0.00218731	4.38427	0.00607358	4.8812	0.00222874
Peame105C00g012490	4.82196	0.00937953	4.62542	0.0136374	5.08869	0.00677397
Peame105C00g012500	8.04979	3.39732e-06	7.7546	8.71666e-06	8.12359	3.38085e-06
Peame105C00g012510	6.99092	6.49537e-05	6.77927	0.00011921	6.72588	0.00015621
Peame105C00g012520	6.38416	1.02008e-128	6.35367	2.43678e-127	6.48073	1.43306e-132	1.07235	0.000570688
Peame105C00g012660	7.46171	0.000143014	7.34619	0.000197191	7.29797	0.000249845
Peame105C00g012670	3.10079	2.17524e-05	3.17344	1.42239e-05	4.47448	4.39184e-10
Peame105C00g012680	3.73008	0.00400613	3.8126	0.00338648	4.30338	0.000907967
Peame105C00g012690	3.85748	0.0347653	3.89335	0.0341848	4.46453	0.0146646
Peame105C00g012700	7.1176	0.0398565
Peame105C00g012710			7.42726	0.0414991
Peame105C00g012720	6.96851	3.72858e-06	7.10809	2.47414e-06	7.35852	1.17422e-06
Peame105C00g012730	8.15899	9.43476e-63	7.91823	4.42334e-59	8.09362	1.29251e-61
Peame105C00g012740	6.28222	3.48002e-135	6.18973	4.3825e-131	6.22257	1.43306e-132
Peame105C00g012750	7.00666	0.0447588	7.18757	0.0398961	7.16821	0.044871
Peame105C00g012790	5.64006	0.00423822	5.18935	0.00948979	5.2659	0.00943625
Peame105C00g012800	6.52846	9.60304e-11	6.18499	1.22851e-09	6.76513	2.3168e-11
Peame105C00g012820	7.66903	0.0387677	7.94003	0.0324263
Peame105C00g012830	3.16352	0.00903553	3.29333	0.00663944	3.43967	0.00488725
Peame105C00g012840			5.36956	0.015002	5.07689	0.0250703
Peame105C00g012850	7.46234	0.000462682	7.09441	0.000997079	6.97895	0.00138795
Peame105C00g012860	9.30197	6.95075e-11	8.70481	1.43837e-09	9.01042	3.77924e-10
Peame105C00g012870	9.18057	0.0020114	8.6671	0.00396933	8.49685	0.00539202
Peame105C00g012890	3.41314	0.0207954	3.43617	0.0206245
Peame105C00g012900	8.93044	1.58204e-58	8.86291	1.31466e-57	8.93232	2.02119e-58
Peame105C00g012910	11.2105	6.4908e-32	11.0603	5.01714e-31	11.2113	9.45526e-32	3.02229	0.00744508
Peame105C00g012920	5.67793	1.80209e-67	5.54854	2.42439e-64	5.82617	7.05266e-71	1.17547	0.0029652
Peame105C00g012930	6.88061	3.85386e-57	6.68144	7.75358e-54	7.0661	4.19849e-60
Peame105C00g012940	2.40793	0.0210602	2.36826	0.0243336	2.42939	0.0228618
Peame105C00g012950	7.79116	1.53287e-06	7.64541	2.64348e-06	7.90274	1.32506e-06
Peame105C00g012960	8.64482	3.61055e-137	8.69869	8.63912e-139	8.64782	3.44781e-137	2.3492	3.47989e-09
Peame105C00g012970	5.78834	3.97827e-60	5.68271	6.35309e-58	5.61328	1.87799e-56	1.03222	0.0140206
Peame105C00g012980	5.99674	1.27462e-08	6.49847	6.38298e-10	6.28931	2.73093e-09
Peame105C00g012990	7.35777	1.92047e-16	7.65706	1.10011e-17	7.90964	9.46771e-19	3.33021	0.00108735
Peame105C00g013000	7.81175	0.00018516	7.80921	0.000200217	8.17385	0.000103451	6.25463	0.00666583
Peame105C00g013010	7.97309	0.0170089	7.79796	0.020464	7.70262	0.0249809
Peame105C00g013020	5.98235	2.52171e-07	5.63055	1.47295e-06	6.09066	1.86121e-07
Peame105C00g013030	3.49323	0.00316284	3.38813	0.00486219	3.86687	0.00111961
Peame105C00g013040	5.57515	0.00261675	5.10259	0.00671236	5.21456	0.00611903
Peame105C00g013050	4.63169	2.49546e-05	4.3251	0.000103492	4.58319	3.80692e-05
Peame105C00g013060	5.66153	0.00878236	4.98145	0.0240012	5.55131	0.0120942
Peame105C00g013070	5.63342	0.00761031	5.28216	0.0134879	5.84253	0.00637607
Peame105C00g013080	5.86723	0.0106542	6.00735	0.00907412	5.92908	0.0113828
Peame105C00g013090	7.41578	4.4875e-20	7.02232	4.91653e-18	7.43188	4.85666e-20	2.76193	0.00339872
Peame105C00g013100	9.21523	3.57054e-43	8.906	2.78112e-40	8.94298	1.48357e-40	2.28817	0.00936419
Peame105C00g013110					5.08731	0.0242101
Peame105C00g013120	9.05393	0.000203844	8.74722	0.000371349	8.98677	0.000278927
Peame105C00g013190	4.25785	0.0122235			3.95149	0.0265919
Peame105C00g013540	5.24432	0.0279517	5.35656	0.0250395	5.70385	0.0181994
Peame105C00g013550	3.53098	3.19731e-14	3.46095	1.44698e-13	3.5015	7.2659e-14	1.85891	0.000555337
Peame105C00g013560	5.83068	2.61714e-37	5.81966	4.27974e-37	5.78333	1.49034e-36	2.02334	0.000107886
Peame105C00g013570	6.01923	0.000477706	6.03494	0.000487968	6.08147	0.00049737
Peame105C00g013580	9.36866	6.04357e-05	9.31369	7.14039e-05	9.48541	5.8443e-05
Peame105C00g013590	8.00802	3.68477e-26	7.63349	8.55597e-24	7.86276	4.05756e-25
Peame105C00g013600	8.00454	1.16518e-178	8.09042	2.28794e-182	8.04347	3.07568e-180	1.33886	4.1974e-05
Peame105C00g013610	9.60236	1.1114e-53	9.49649	1.77475e-52	9.7685	2.09952e-55	2.16496	0.00352222
Peame105C00g013620	7.64868	0.0491044	7.77698	0.045915	8.09874	0.04071
Peame105C00g013630	6.73384	3.06855e-11	6.6815	5.08335e-11	6.80593	2.4167e-11
Peame105C00g013640	11.4585	1.13956e-160	11.3115	1.55493e-156	11.3642	5.6987e-158	2.92755	4.8028e-09
Peame105C00g013650	9.77419	1.21086e-07	9.8043	1.18989e-07	9.69438	1.97097e-07
Peame105C00g013700	10.5136	5.66023e-14	9.89189	2.09011e-12	9.918	2.0674e-12
Peame105C00g013770	15.0273	4.53941e-14	15.2713	1.8856e-14	14.7521	1.76375e-13	5.49346	0.0209662
Peame105C00g013780	5.5165	0.0470026	5.65831	0.0420767	5.96631	0.0341106
Peame105C00g013790	5.58889	0.0239147	5.68144	0.0219484	6.21145	0.0127652
Peame105C00g013830	9.8541	0.00350864	9.85237	0.00371381	10.0404	0.00342494
Peame105C00g013840	7.58452	4.72189e-09	7.90753	1.02817e-09	7.3594	1.82436e-08
Peame105C00g013860	9.5009	1.81466e-10	9.34357	4.29197e-10	9.3803	4.11878e-10	5.69592	0.00096819
Peame105C00g013880	6.95061	0.00571171	6.12161	0.0176869	7.73241	0.00219932
Peame105C00g013890	5.82522	1.20009e-07	5.44402	9.45288e-07	5.8366	1.43231e-07
Peame105C00g013900	5.17465	1.96028e-41	4.96198	6.70056e-38	4.93142	1.88731e-37
Peame105C00g013910	12.0374	1.31139e-22	12.0647	1.15e-22	12.0349	1.79042e-22	4.39374	0.00767175
Peame105C00g013920	4.8263	1.90347e-05	5.08444	6.52983e-06	4.76092	3.08191e-05
Peame105C00g013930	3.39189	5.20623e-34	3.73694	4.93279e-41	3.38077	1.31543e-33
Peame105C00g013940	3.28993	0.00216525	2.90472	0.00809603	3.286	0.00262587
Peame105C00g013960	9.91498	4.13946e-14	9.44029	8.55029e-13	10.0753	2.01216e-14	4.04448	0.0257962
Peame105C00g013970	12.0229	7.24754e-33	11.9311	2.57356e-32	12.1843	1.44092e-33	3.03243	0.0115753
Peame105C00g013980	8.12012	6.94522e-20	8.08717	1.09365e-19	8.35885	6.62759e-21
Peame105C00g013990	12.4762	9.01605e-07	12.4897	9.36751e-07	12.7024	6.93077e-07
Peame105C00g014000	11.8445	9.28096e-19	11.7183	2.42763e-18	12.1935	1.02531e-19	3.70953	0.022406
Peame105C00g014010	8.47032	0.00180307	8.41209	0.00207482	7.63898	0.00635821
Peame105C00g014030	5.8895	0.000622738	5.78421	0.000852039	6.05865	0.000502867
Peame105C00g014040	4.76866	7.27342e-08	4.49009	4.94714e-07	4.76772	9.27467e-08
Peame105C00g014050	4.63794	0.00521164	4.40705	0.00871073	4.97189	0.00302502
Peame105C00g014060	5.15809	0.000748642	4.81597	0.00188638	4.91379	0.00167829
Peame105C00g014080	9.97728	3.11639e-92	10.0284	3.90581e-93	10.0591	1.22293e-93	1.84857	0.00153596
Peame105C00g014090	9.9981	9.9366e-16	9.94687	1.59418e-15	9.90373	2.46833e-15
Peame105C00g014100	4.69919	2.60816e-05	4.71447	2.64865e-05	4.58375	5.21861e-05
Peame105C00g014110	10.2007	0.000883178	9.92498	0.00132969	10.1454	0.00114226
Peame105C00g014120	8.42768	0.00157859	8.07639	0.00271974	8.74255	0.00120394
Peame105C00g014130	9.17114	4.11595e-13	8.90968	2.25941e-12	9.18588	4.89438e-13	3.58878	0.0230476
Peame105C00g014140	9.29507	8.88985e-06	9.3774	7.80803e-06	9.98545	1.97904e-06
Peame105C00g014150	8.04771	5.778e-05	7.85597	9.57696e-05	8.06505	6.77791e-05
Peame105C00g014160	6.38771	2.23735e-09	6.10467	1.35222e-08	6.17167	1.05186e-08
Peame105C00g014170	7.73303	0.0122063	7.70702	0.0129835	7.39971	0.0198545
Peame105C00g014180	7.54034	9.05472e-10	7.22501	5.3764e-09	7.50105	1.42706e-09	3.92908	0.00629482
Peame105C00g014190	2.51677	6.15276e-09	2.45596	1.81057e-08	2.43761	2.54309e-08
Peame105C00g014200	6.21267	1.08949e-73	6.2857	2.47212e-75	6.26473	8.86853e-75
Peame105C00g014210	5.92706	1.14074e-66	5.94496	5.49457e-67	5.94735	5.54931e-67
Peame105C00g014220	5.4734	1.25841e-26	5.58674	1.23177e-27	5.48611	1.3128e-26
Peame105C00g014230	8.41562	1.41112e-15	8.39942	1.88501e-15	8.74492	1.20947e-16
Peame105C00g014240	5.237	0.00284929	5.09325	0.00404806	4.66449	0.0102477
Peame105C00g014250	8.31055	0.0160127	7.23346	0.0404615	7.81822	0.0281232
Peame105C00g014260	2.00394	0.0010961	2.62577	1.17581e-05	2.15621	0.000479975
Peame105C00g014270	6.83614	0.00164572	6.55992	0.00282103	6.84501	0.00194307
Peame105C00g014280	7.959	0.00189186	7.81485	0.00246697	8.15189	0.00170799
Peame105C00g014390	9.62232	0.00280057	9.81703	0.00237821	9.73884	0.00291958
Peame105C00g014400	7.73838	0.000939039	6.89579	0.00392792	7.21782	0.00265128
Peame105C00g014420	8.15811	0.0156269	7.53021	0.0279195	7.42358	0.0339989
Peame105C00g014470	7.77786	1.28893e-40	7.73295	4.38986e-40	7.92732	5.18274e-42	2.92339	7.50723e-06
Peame105C00g014480	7.1331	5.9564e-07	7.21159	4.69218e-07	7.3467	3.22448e-07	3.71152	0.0224675
Peame105C00g014490	6.06592	6.59029e-81	6.00268	3.55174e-79	6.10825	6.54813e-82
Peame105C00g014500	5.50699	5.79507e-39	5.41913	1.19727e-37	5.43807	7.54362e-38
Peame105C00g014510	5.96743	5.08782e-79	5.77242	7.26841e-74	5.94583	2.643e-78
Peame105C00g014520	10.8071	1.44743e-14	10.7355	2.44658e-14	10.8927	1.15887e-14
Peame105C00g014530	10.195	6.01398e-10	10.1265	8.83317e-10	10.5283	1.95408e-10
Peame105C00g014540	8.6016	1.3834e-59	8.38084	1.47245e-56	8.58761	2.91688e-59
Peame105C00g014550	6.66662	1.28559e-46	6.53477	9.35636e-45	6.95902	1.33331e-50	1.26242	0.0270568
Peame105C00g014710	5.48077	0.0303325	5.83179	0.0207131	6.5016	0.0100087
Peame105C00g014850	10.0549	2.49369e-15	9.88255	8.81583e-15	9.72616	2.80237e-14	4.22831	0.00755723
Peame105C00g014910	7.82176	0.000520074	7.44562	0.00109852	7.61435	0.000920248
Peame105C00g014920	4.98457	2.68093e-07	4.53395	3.93375e-06	4.26426	1.79339e-05
Peame105C00g014960	8.12015	1.97778e-11	8.14692	1.90611e-11	7.99177	5.53421e-11
Peame105C00g014970	8.27852	5.8984e-25	8.34511	2.73565e-25	7.24998	3.40491e-19
Peame105C00g014980	11.171	2.61537e-28	11.0475	1.20701e-27	11.1837	3.11745e-28
Peame105C00g014990	6.27759	1.00811e-10	6.11522	3.88225e-10	6.39383	5.66649e-11
Peame105C00g015050	11.8538	1.37518e-104	11.8049	1.11497e-103	11.7988	1.9573e-103	3.22999	1.89085e-07
Peame105C00g015210	3.23878	1.69545e-06	3.13683	4.1012e-06	3.17456	3.48818e-06
Peame105C00g015230	-4.7924	1.03525e-08	-8.72662	1.0299e-09	-6.84099	9.19137e-10
Peame105C00g015240	-2.36768	1.90915e-06	-3.32104	3.66515e-11	-3.59624	6.65808e-13
Peame105C00g015290	-3.67518	0.0156955	-4.16367	0.00644482	-3.11357	0.0253209
Peame105C00g015320			-4.61528	0.00437014
Peame105C00g015330	-3.11789	0.0272032	-4.41939	0.00408937
Peame105C00g015780	-1.17077	0.00932725
Peame105C00g015920					-2.86857	1.43098e-05
Peame105C00g016180	-1.55585	1.28978e-05	-1.40091	0.000119548
Peame105C00g016410							-1.0138	0.0484409
Peame105C00g016440	2.74586	0.0260016	2.54059	0.048367	2.67541	0.0357203
Peame105C00g017000	-4.33286	0.00888169
Peame105C00g017530					1.41103	0.0482957
Peame105C00g017640	1.79586	4.96948e-28	1.56775	1.11503e-20	1.46845	1.68158e-18
Peame105C00g017650	2.56637	2.39988e-08	2.77027	1.60461e-09	2.46951	1.0916e-07
Peame105C00g018580					-2.93607	0.0145081
Peame105C00g018710	-3.35728	0.0377959			-4.35462	0.00720886
Peame105C00g018780	1.85416	0.0313935
Peame105C00g019420	-1.23438	0.0366968
Peame105C00g019440	-4.42867	0.00818519	-3.96288	0.0200345
Peame105C00g019610	-2.37691	0.0247575	-2.67822	0.0304184
Peame105C00g019710	-2.57933	0.0202939	-2.3977	0.0412229
Peame105C00g019770					7.05251	0.0428746
Peame105C00g020000							-4.43704	0.0097795
Peame105C00g020090							1.13058	0.0174106
Peame105C00g020100	2.13008	0.0162055
Peame105C00g020170			7.9792	0.0321852	8.29127	0.0282092
Peame105C00g020260	8.56956	4.49502e-09	8.31093	1.58673e-08	9.21078	3.00154e-10
Peame105C00g020430	13.6809	1.19062e-30	13.6988	1.10725e-30	13.8212	4.08182e-31	3.75037	0.00858607
Peame105C00g020500	1.39177	0.0160741	1.58562	0.00571232	1.47469	0.0119026
Peame105C00g020530			1.62465	0.00698647
Peame105C00g020590							4.66383	0.03424
Peame105C00g020720	2.98699	0.00460751	2.66577	0.013474	2.73539	0.0120942
Peame105C00g020830							-4.29286	0.0131235
Peame105C00g020850	-4.04325	0.0366795					3.45032	0.0182413
Peame105C00g021280	6.63942	0.00595688	7.25948	0.00252183	7.29497	0.00267633
Peame105C00g021820	7.46329	0.0150825	8.04643	0.00847662	7.41845	0.018294
Peame105C00g021850			-3.36862	0.0398255
Peame105C00g021890	-1.28578	0.00266441			-1.28434	0.00321661	1.50959	0.000681853
Peame105C00g021910	-2.39222	6.27896e-08	-1.85985	3.72392e-05	-1.24607	0.00851821	1.22676	0.0126281
Peame105C00g021930	-1.17906	0.0198045					1.16882	0.0267504
Peame105C00g021940			1.29932	0.0467794
Peame105C00g022030	1.93277	0.0459048			2.15552	0.027262
Peame105C00g022040	2.01988	0.0228275
Peame105C00g022090	1.37452	0.000320352			1.11274	0.0052832	-1.20538	0.010585
Peame105C00g022130	1.2213	0.00701418	1.34015	0.00309598			-1.5067	0.00947608
Peame105C00g022260	1.04882	0.00100189			1.36755	1.20317e-05
Peame105C00g022550	-1.27331	0.0428855					-2.02177	0.00202021
Peame105C00g022590	3.07758	0.0111651	3.3345	0.00593494	3.35738	0.0058835
Peame105C00g022610	-2.93096	0.0292583			-2.77894	0.0426338
Peame105C00g022650			-2.69324	0.00174018			-1.87317	0.0426199
Peame105C00g022940	-2.62384	7.78844e-05	-2.91234	0.000226272	-2.41592	0.000167462
Peame105C00g023290	6.55452	0.0060086	5.77996	0.0185236	6.12322	0.012992
Peame105C00g023300	2.6376	0.0371411	2.69049	0.0344154
Peame105C00g023320	-5.88475	0.000160992	-5.41897	0.000593084	-2.73243	0.0242994	-4.86756	0.00377807
Peame105C00g023490	-4.88231	0.0287005
Peame105C00g023550	-5.09929	0.00140681	-3.67171	0.027323	-4.24304	0.00673799
Peame105C00g023580	-2.68975	0.000381407	-3.28484	0.000162308	-2.19835	0.00337022
Peame105C00g023620	-5.39271	0.000309285	-3.44354	0.00564409	-3.64049	0.00264557
Peame105C00g023650	-2.23848	0.0494721
Peame105C00g023680	-3.57077	1.51654e-35	-3.12075	2.52364e-27	-1.93116	2.03289e-12
Peame105C00g023700	7.75969	1.46926e-06	6.41593	0.000117015	7.72854	2.05803e-06
Peame105C00g023860	6.17627	0.0112129	5.19405	0.0390653	5.34886	0.0360254
Peame105C00g023870	-2.96471	4.35604e-15	-3.24752	4.02587e-14	-3.85858	2.16842e-19
Peame105C00g023960					2.41534	0.0337856
Peame105C00g024090	2.55293	0.00270555	2.71106	0.00145214	2.53819	0.0034408
Peame105C00g024120			1.28294	0.0132173	1.53635	0.00249867
Peame105C00g024140	7.90772	0.00494069	8.57413	0.00222834	8.02437	0.00503632
Peame105C00g024150	4.90212	0.0306542			6.11219	0.00583798
Peame105C00g024180			2.49472	0.0305646	2.38904	0.0426168
Peame105C00g024250	-4.8549	0.014543	-5.0277	0.0155995
Peame105C00g024670	-3.49259	1.41303e-13	-3.96909	1.40033e-15	-4.38814	9.20824e-19
Peame105C00g024700	-1.29945	0.0103628	-1.4643	0.00491419	-1.47686	0.0041289	-1.54805	0.00716147
Peame105C00g024800	-1.06266	3.19382e-08	-1.47049	1.40388e-14	-1.46901	1.36537e-14
Peame105C00g024810	-1.83397	1.46882e-26	-1.97108	9.03933e-29	-2.03325	1.4926e-31
Peame105C00g024820			-3.24976	2.18992e-05	-1.66628	0.0119004
Peame105C00g024850	4.4393	0.0369748
Peame105C00g024870	2.14878	2.53465e-11	1.88958	8.56612e-09	2.27444	1.84125e-12
Peame105C00g024910	2.83437	0.00356666	2.48654	0.0144873	2.28884	0.0278254
Peame105C00g024960			-1.46508	3.24136e-05	-1.02918	0.00385996
Peame105C00g024970	-2.2497	1.36556e-18	-2.63699	7.23987e-24	-2.70683	1.42548e-25
Peame105C00g025040							3.97965	0.0379805
Peame105C00g025100	4.13146	0.00853183	3.842	0.0160173	3.66209	0.025122
Peame105C00g025140			2.25167	0.0462401
Peame105C00g025780							-2.72769	0.0110478
Peame105C00g026060	-1.4545	1.12011e-06	-1.85572	5.00782e-09	-1.66198	4.34835e-08
Peame105C00g026180	6.77958	0.00054688	6.96274	0.000397881	6.66283	0.000846011
Peame105C00g026230	5.20973	1.76964e-06	4.67296	2.52052e-05	4.72387	2.214e-05	3.23235	0.0103718
Peame105C00g027090					-3.79214	0.0314026
Peame105C00g027150	1.16819	0.0115439			1.14771	0.0155178
Peame105C00g027160	3.00935	6.10804e-15	2.89474	8.19084e-14	3.11372	8.2646e-16
Peame105C00g028020	3.9976	0.0170362	3.6828	0.0307382	4.07635	0.0171086
Peame105C00g028060							3.25661	0.00846719
Peame105C00g028150			-1.67103	0.00309874	-1.34253	0.0178957
Peame105C00g028160					1.72295	0.039938
Peame105C00g028170			-5.13898	0.00846454
Peame105C00g028210	-2.25745	0.0498048	-4.15871	0.00641186	-3.47235	0.00615738
Peame105C00g028290			4.61349	0.0350167
Peame105C00g028320							5.15022	0.0183461
Peame105C00g028510					-2.82101	0.0374258	4.25856	0.0014255
Peame105C00g028570	3.5574	1.08134e-10	2.25795	0.000148806	2.30929	9.15881e-05
Peame105C00g028610							-1.41952	0.00238742
Peame105C00g028620							1.65904	0.0337419
Peame105C00g028640	3.87813	0.0411353
Peame105C00g028660	2.0061	0.00237256	1.4805	0.0349088	1.66617	0.0165005
Peame105C00g028670			1.00777	0.0465757
Peame105C00g028680	2.18058	5.72449e-05	1.63737	0.0039415
Peame105C00g028700	1.07179	0.0151371	1.2058	0.00596676
Peame105C00g028750	-1.65669	1.08905e-39	-1.70679	5.42568e-40	-1.49419	1.48578e-32
Peame105C00g028760	1.3988	0.00015211	1.23657	0.00120974	1.4653	8.31724e-05
Peame105C00g028800	3.21957	2.41746e-13	3.05813	4.74062e-12	2.73736	8.91949e-10
Peame105C00g028830	4.00733	0.000509278	3.38279	0.00437769	3.98066	0.000681135
Peame105C00g028920							1.30608	0.0183051
Peame105C00g028940							4.68229	0.0376291
Peame105C00g030880			-5.05258	0.0201453
Peame105C00g031080	-2.90338	0.0161223			-2.53284	0.029463
Peame105C00g031090			-3.62838	0.0241737	-2.71583	0.0481577
Peame105C00g031340	3.22887	1.16433e-05	3.18769	1.67559e-05	3.30296	8.66876e-06
Peame105C00g031360			-2.64558	0.0191125	-3.41666	0.00269373
Peame105C00g031470	-3.92186	0.0149765
Peame105C00g031640			4.56237	0.0406724	4.63628	0.0399826
Peame105C00g031660					2.19564	0.0483832
Peame105C00g031780	2.02361	0.000124213	2.30091	1.16769e-05	1.96218	0.000260725
Peame105C00g031830	2.79826	0.00532854	2.83851	0.00509751
Peame105C00g031860	3.06835	0.0450903	3.16335	0.0410782	3.31599	0.0320457
Peame105C00g031940							-3.7082	0.0265127
Peame105C00g031990	4.22797	0.0466368	4.35056	0.0409334
Peame105C00g032240			1.58006	0.0131098	1.73606	0.00565551
Peame105C00g032280	3.55061	0.0476687	4.46644	0.0101841	4.66918	0.00750636
Peame105C00g032290	5.92858	0.00633921	5.34379	0.016217	5.02421	0.027854
Peame105C00g032350	2.15275	0.00902427	1.88363	0.0264063	1.87839	0.0293432
Peame105C00g032370	-3.31008	6.39221e-06	-3.00006	5.78108e-05	-2.33749	0.00163615	-3.46288	3.5264e-05
Peame105C00g032850	1.83933	0.00139347	1.57623	0.00882611	2.11279	0.000225168
Peame105C00g032880			4.10996	0.0325838	4.09673	0.0364217
Peame105C00g032910	2.08257	0.000374833	1.73045	0.00407676	2.14627	0.000288337
Peame105C00g032920			1.43001	0.0217663
Peame105C00g033020					1.00874	3.26046e-05
Peame105C00g033040	1.35781	0.032107			1.53679	0.0154009
Peame105C00g034020	2.62339	0.0337984
Peame105C00g034030	1.35765	0.00111465	1.00842	0.025957
Peame105C00g034150	-1.02525	0.0387039					1.18232	0.0224892
Peame105C00g034170	1.58038	0.0209447	1.4833	0.0349489
Peame105C00g034180							1.39028	5.29022e-06
Peame105C00g034190			1.06803	2.67587e-07
Peame105C00g034200	-1.36305	0.0010623	-1.16674	0.00619444	-1.22748	0.00417032
Peame105C00g034220							1.74092	1.23898e-07
Peame105C00g034280	-2.49229	0.000226021			-2.0552	0.00287042
Peame105C00g034470	3.39093	0.024034	3.54156	0.018741	3.50578	0.0220418
Peame105C00g034510	1.59287	0.0446393	2.73641	0.000248421	2.27694	0.00315632
Peame105C00g034810	-2.70811	0.0147089	-3.71779	0.0112907	-2.6308	0.0143463
Peame105C00g034880	4.36694	0.0251995	4.45655	0.0226059	4.00248	0.0482019
Peame105C00g035080			-4.72158	0.0243482	-4.14741	0.0469366
Peame105C00g035110	1.35155	0.0406697	1.43214	0.0309157	1.41003	0.036361	1.64173	0.0188676
Peame105C00g035190	-6.99323	2.30293e-13	-5.21858	3.46897e-10	-6.56778	3.59579e-13
Peame105C00g035210	-3.42285	4.77608e-06	-3.19741	2.58348e-05	-3.76504	7.79241e-07
Peame105C00g035270	-4.67954	1.27116e-08	-6.29118	5.06034e-10	-4.4663	5.84644e-08
Peame105C00g035280	2.50031	4.87456e-05	2.45123	7.76012e-05	2.13123	0.000798301
Peame105C00g035330	3.55049	0.0410104			4.74236	0.00525062
Peame105C00g035580	4.28231	0.00147158	4.35565	0.00132027	4.60794	0.000666719
Peame105C00g035730			2.49873	0.0401267	2.78925	0.0215988
Peame105C00g035750	7.35456	0.00319533	6.89296	0.00650669	6.31872	0.0153499
Peame105C00g035950			1.22409	0.0171737
Peame105C00g035960	2.20541	0.0381877	2.44592	0.0207544	2.89352	0.0054346
Peame105C00g036000			1.80529	0.0119511	1.64406	0.0254276
Peame105C00g036140			-1.5059	9.08115e-05
Peame105C00g036330	5.02015	0.0469098
Peame105C00g036730	-22.6761	4.67789e-08	-21.4623	2.74835e-07	-23.0727	3.32232e-08	-13.0476	0.00455344
Peame105C00g036840							-1.00802	0.0074259
Peame105C00g036870	3.47807	1.01305e-05	3.19537	6.43587e-05	2.91622	0.000339624
Peame105C00g036880					1.35626	0.00113015	1.57753	0.000254755
Peame105C00g037020			-2.76296	0.000717794
Peame105C00g037080	3.77678	0.000447349	3.9435	0.000286396	3.62609	0.00100854
Peame105C00g037110	6.5678	1.12037e-05	5.79441	0.000183208	5.74774	0.000212032
Peame105C00g037150	7.18199	1.19797e-07	7.79114	8.00736e-09	6.95021	4.30213e-07	3.96457	0.0315702
Peame105C00g038340	3.90182	3.79813e-13	3.13874	1.55664e-08	2.43475	2.30486e-05
Peame105C00g038600	-2.93838	2.60185e-05	-2.86689	5.28464e-05	-3.09064	1.24928e-05
Peame105C00g038780	5.35335	2.24136e-23	5.64373	8.0564e-26	5.83354	1.60669e-27
Peame105C00g039140	-1.44209	3.09492e-08
Peame105C00g039180	5.62514	0.0273532			5.4759	0.037011
Peame105C00g039190	-4.5474	0.00577872	-4.08162	0.0148585	-4.57661	0.00637456
Peame105C00g039200	-4.43078	1.21114e-05	-2.41361	0.00308927	-3.2458	0.000101273
Peame105C00g039210	-5.54403	0.000149642	-3.58718	0.0028137	-5.65098	5.66721e-05
Peame105C00g039220	1.78735	0.0439434
Peame105C00g039260	7.71947	0.0047992	7.69974	0.00519541	8.12575	0.00335047
Peame105C00g039270	-4.01314	0.01256
Peame105C00g039280	-2.49261	0.000591112	-1.51922	0.0400576
Peame105C00g039290	-2.58038	0.00561477	-2.60047	0.00752242	-2.23392	0.0186872
Peame105C00g039300	3.21705	9.2906e-10	3.14873	3.42113e-09	3.34236	2.32042e-10	1.81939	0.00473003
Peame105C00g039340	7.07444	0.012423	6.77744	0.0179145	8.21278	0.00368456
Peame105C00g039370	-2.67087	0.00303809	-4.17593	0.000443085	-1.93038	0.032509
Peame105C00g039440							-3.219	0.01387
Peame105C00g039450	-7.38667	1.45026e-06	-6.92089	7.48653e-06	-4.25325	0.000219609
Peame105C00g039460	-6.29509	1.81689e-07	-8.68115	2.51682e-08	-6.19717	2.20139e-07
Peame105C00g039470	2.94379	0.00302783	2.47923	0.0153906	3.21092	0.00131329
Peame105C00g039500	-2.80465	2.03638e-06	-2.61353	2.29704e-05	-2.25451	8.57366e-05
Peame105C00g039530	-5.43681	1.35868e-07	-8.22432	2.55031e-08	-5.45955	1.37881e-07
Peame105C00g039540	-6.60834	1.43494e-05	-6.14255	6.44135e-05	-6.63755	1.59975e-05
Peame105C00g039640	-3.7539	0.00712814	-4.07842	0.0104989	-2.83962	0.0326167
Peame105C00g039650	-2.70907	0.0120539	-2.21032	0.045939
Peame105C00g039800	2.12844	0.000566234	2.05114	0.00111004	1.82965	0.00444747
Peame105C00g039810	-6.25125	8.61711e-05	-6.75812	2.63195e-05	-5.57734	0.000141385
Peame105C00g039820	-4.7603	1.6443e-05	-6.2807	3.3957e-05	-4.40519	3.12161e-05	-2.37671	0.0243583
Peame105C00g039830	3.25891	0.000234945	3.12398	0.00048433	3.24558	0.000305992
Peame105C00g039870	3.90748	7.20677e-11	3.54234	8.92024e-09	3.65193	2.11258e-09
Peame105C00g039880	-4.74237	4.76914e-07	-4.25206	8.99892e-06	-3.94177	8.13955e-07
Peame105C00g039890	-2.98355	0.000227256	-2.89389	0.000581803	-2.27216	0.00502582
Peame105C00g039900	-1.96174	0.0443587	-2.21717	0.0287381
Peame105C00g039940	7.86809	4.24731e-08	7.44303	2.98972e-07	8.4726	3.58174e-09	3.90481	0.0467219
Peame105C00g039950	-5.87018	0.000228003	-5.40439	0.000801249	-5.89938	0.00025583
Peame105C00g039960	-1.75012	0.0063391	-1.55483	0.0191585	-1.40035	0.0346639
Peame105C00g039970	-4.40684	0.000256192	-5.31695	0.000418137	-2.75316	0.00461368
Peame105C00g039980	6.65125	1.92608e-09	7.00038	2.62375e-10	7.26661	5.1007e-11
Peame105C00g039990	-5.01375	0.00206984	-4.54796	0.00594559	-5.04296	0.00231103
Peame105C00g040000	-2.19388	0.00072848	-2.16239	0.00160381	-1.83659	0.00494153
Peame105C00g040010	-3.80836	0.00150743	-5.85744	0.000105768	-6.35243	2.65745e-05
Peame105C00g040020	5.07089	4.16834e-08	4.97556	1.0298e-07	5.00417	8.50705e-08	2.93086	0.0119152
Peame105C00g040060	7.70554	9.51347e-07	7.58289	1.66818e-06	8.86455	1.42782e-08
Peame105C00g040070	-5.70141	7.75094e-05	-5.22753	0.000413281	-6.68431	4.62183e-06
Peame105C00g040080	-2.11495	0.00938083
Peame105C00g040090	-5.23341	0.000115891	-5.73047	3.08014e-05	-5.32948	3.51152e-05
Peame105C00g040110	2.35412	0.0278638			2.65365	0.0136809
Peame105C00g040170	2.04885	0.0121122	2.24189	0.00601381	2.17498	0.00851579
Peame105C00g040180	-6.33286	1.49379e-05	-4.96794	0.000256852	-6.44175	4.52121e-06
Peame105C00g040190	-7.41313	1.29213e-05	-6.94735	5.05409e-05	-7.44234	1.45431e-05	-6.39589	0.000440882
Peame105C00g040250	4.04697	2.92495e-09	4.04729	4.21883e-09	3.67317	1.38302e-07
Peame105C00g040260	-6.44676	3.40246e-06	-3.7503	7.08347e-05	-4.10209	5.53839e-06
Peame105C00g040270	-7.55147	6.76182e-06	-7.08569	2.79613e-05	-7.58068	7.61773e-06
Peame105C00g040310	-5.76246	0.000305993	-5.30719	0.00119469	-2.83963	0.0176781
Peame105C00g040320	4.81856	0.0138718	4.09875	0.0437533	4.46523	0.0280125
Peame105C00g040340	5.49477	0.00825431	5.903	0.00444217	6.6508	0.001173
Peame105C00g040360	9.90071	2.47728e-23	10.2079	1.06645e-24	9.95162	1.92555e-23
Peame105C00g040390	-7.06941	6.56765e-15	-8.59714	3.44604e-13	-7.41951	2.73257e-15
Peame105C00g040410	3.29615	0.00929511	4.02836	0.0011408	4.04352	0.00115716	3.65624	0.0068507
Peame105C00g040460	8.05906	0.0165224	8.57757	0.0104501	8.23514	0.0162752
Peame105C00g040470	6.73415	2.1404e-08	6.58788	4.91611e-08	7.67559	1.55422e-10
Peame105C00g040480	-2.52913	0.0375393	-3.74376	0.00471781
Peame105C00g040490	-6.39298	3.14733e-12	-6.50102	1.49064e-11	-5.37294	1.11247e-09
Peame105C00g040500	-2.39985	0.00311845	-1.88851	0.0237811
Peame105C00g040510	5.31356	0.000289875	5.38355	0.000274701	5.44127	0.000239287
Peame105C00g040600	5.71781	1.2913e-05	7.06718	4.23962e-08	7.43362	8.23494e-09
Peame105C00g040690	6.90833	0.0430602	7.08602	0.038275	7.29626	0.0357756
Peame105C00g040700	6.38031	3.60027e-09	6.08484	2.13766e-08	6.60105	1.20488e-09
Peame105C00g040710	-3.73508	0.032244
Peame105C00g040720	-4.56194	2.98101e-05	-6.45658	4.21628e-06	-6.95157	7.41747e-07
Peame105C00g040730	-2.72016	0.000327608	-2.8742	0.000477039	-2.867	0.000218151
Peame105C00g040770					2.40585	0.0146097	3.99383	3.68643e-05
Peame105C00g040780	-2.20275	0.00377311	-1.62841	0.0386761
Peame105C00g040790	-4.43464	1.72398e-07	-3.18735	0.000209246	-2.40357	0.00677397
Peame105C00g040800	5.4249	3.65483e-17	5.53175	9.22456e-18	6.05811	4.54168e-21	2.44291	0.00070956
Peame105C00g040820	5.48199	2.03158e-09	5.23345	1.25737e-08	5.72391	4.44622e-10
Peame105C00g040850	-4.4963	0.00096222	-4.03061	0.00423292	-5.48739	6.78077e-05
Peame105C00g040870	4.31712	0.0425118	4.26606	0.0474233	5.70846	0.00602324	6.20426	0.00382581
Peame105C00g040880							3.59564	0.0271499
Peame105C00g040890	3.63377	0.0488185					4.70521	0.0132228
Peame105C00g040930	4.53785	0.000161014	4.41046	0.000279744	4.97997	3.57992e-05
Peame105C00g040940	-7.81279	2.16778e-07	-4.88759	8.44956e-05	-7.842	2.44438e-07
Peame105C00g040950	-3.85226	0.0407295			-3.9369	0.0397747
Peame105C00g040980	8.42833	6.24071e-38	8.26895	1.8399e-36	8.67274	5.57385e-40	3.58304	1.80041e-06
Peame105C00g041030					-4.19222	0.0262769
Peame105C00g041040	-3.52977	0.000159632	-3.4219	0.00033388	-2.91713	0.00216424
Peame105C00g041120	-1.22337	0.0435967	-1.41556	0.0233768	-1.47174	0.0171357
Peame105C00g041190	-3.01611	9.45808e-06	-3.43098	1.51676e-05	-3.36879	2.29736e-06
Peame105C00g041200			-3.77286	0.0373375
Peame105C00g041210	-5.25963	0.000332499	-4.79384	0.00125661	-4.39706	0.00188406
Peame105C00g041230	8.17581	1.23372e-09	7.56654	2.87963e-08	8.22684	1.22362e-09
Peame105C00g041240	-4.09402	0.0136906	-3.62823	0.0320167	-4.12322	0.0150644
Peame105C00g041250	-5.21027	0.0010963			-4.35425	0.00536528
Peame105C00g041260	-6.71135	1.761e-05	-5.28377	0.00098048	-3.72536	0.00231173
Peame105C00g041400	-2.80971	0.00078866	-2.66822	0.00316797	-2.06392	0.00858072
Peame105C00g041410					2.85215	0.00213856
Peame105C00g041420	-5.01881	0.00327206	-4.53978	0.00952119	-4.31248	0.00717262
Peame105C00g041430	1.69626	0.0292583
Peame105C00g041470			-2.03315	0.0145451
Peame105C00g041480	-3.16745	0.0239627			-3.5243	0.0169852
Peame105C00g041490	-3.45273	0.000154941	-1.85397	0.0249251	-1.62464	0.0430623
Peame105C00g041550	-2.11695	0.0103163	-1.85437	0.0349568			1.48212	0.0342616
Peame105C00g041560	-5.64377	0.00020408	-4.21619	0.00732377	-4.14912	0.00305458
Peame105C00g041570	-6.50159	1.95475e-06	-4.18426	0.000833539	-4.96271	2.99803e-05
Peame105C00g041710	3.21409	0.00499307	3.21518	0.00527733	3.02934	0.0100918
Peame105C00g041720	-4.80172	0.00694767	-4.33594	0.0164796
Peame105C00g041740	-5.2703	0.0065107			-5.29951	0.00723982
Peame105C00g041750	4.27796	0.0298825	4.25394	0.032289	4.7218	0.0174342
Peame105C00g041860	6.98842	2.06531e-43	6.69054	1.28182e-39	7.27267	7.27781e-47	2.72486	1.58422e-05
Peame105C00g041870	-4.30761	0.00426403	-3.84692	0.0134592	-4.35009	0.00262027	-4.25731	0.00882851
Peame105C00g041880	-3.04119	0.0155212	-3.10789	0.0311093
Peame105C00g041890	3.59938	0.0121309	4.17257	0.00319529	3.15731	0.0367271
Peame105C00g041920	5.38688	0.0034824	4.75164	0.0119511	4.9022	0.0101857
Peame105C00g041950	-4.50013	0.00971347	-4.98281	0.00434961	-5.4778	0.00174829
Peame105C00g041960	4.14168	0.00520571			6.04	1.96327e-05
Peame105C00g041990	7.60139	5.57195e-07	7.68745	4.446e-07	8.74721	7.27739e-09
Peame105C00g042010	-9.68156	2.60674e-08	-9.21578	1.35899e-07	-6.98035	2.58946e-06
Peame105C00g042020	-5.94351	0.000892917	-6.45658	0.000340178	-6.07649	0.000543562
Peame105C00g042030	5.1105	0.0412053	5.96396	0.0153432	5.84012	0.0200783
Peame105C00g042070	8.90948	1.38194e-11	7.78385	6.42311e-09	8.57298	1.16771e-10	4.40881	0.0103158
Peame105C00g042090	-3.84555	0.000185193	-3.51537	0.000933088	-2.48833	0.00995625
Peame105C00g042100	-5.57777	0.00103791	-4.15019	0.0186265	-4.12795	0.0114283
Peame105C00g042410					1.81379	0.0473008
Peame105C00g042660	-1.60371	0.0108576	-1.29243	0.0476761
Peame105C00g042740			-1.27213	0.000745137
Peame105C00g042870	-1.9148	0.0336604	-2.167	0.0201211	-2.16228	0.0193052
Peame105C00g042900	3.32432	2.79568e-27	3.01063	2.32751e-22	3.05447	5.57082e-23
Peame105C00g043150	1.54376	0.0412139	1.59566	0.0350865	1.85787	0.0139156
Peame105C00g043160	1.46326	7.68069e-05	1.66933	5.75531e-06	1.56668	2.55022e-05
Peame105C00g043270	2.38214	0.00152224	1.68195	0.035258
Peame105C00g043280	2.15858	0.0233761
Peame105C00g043320	1.15485	7.71582e-05
Peame105C00g043370			2.72307	0.0458843	2.94055	0.0324481
Peame105C00g043380	1.61338	1.36616e-11	1.75033	3.16042e-13	1.35012	3.71166e-08
Peame105C00g043440	-1.64948	0.00489009	-1.31513	0.030443
Peame105C00g043560	-1.91606	0.00962081	-1.83131	0.0183654	-2.27107	0.00303036
Peame105C00g043620	2.89173	0.000504788	2.48065	0.00420964	3.02425	0.000311137
Peame105C00g043630	2.76895	0.00279938	2.61274	0.00569374	2.69248	0.00451381
Peame105C00g043650	2.05856	4.35092e-10	1.82903	6.52772e-08	1.89384	1.6748e-08
Peame105C00g043680	-3.19062	0.00916022	-5.03126	0.000750998	-3.234	0.00825983
Peame105C00g043720	-3.32878	0.000271977	-3.40058	0.000983287	-2.66769	0.00162942
Peame105C00g043850	4.55455	0.00635453	4.68436	0.00520641	4.22123	0.0145503
Peame105C00g044100	-3.82872	0.00188938	-2.20499	0.0378918	-2.80519	0.00810412
Peame105C00g044410	3.71918	0.0258891	4.01153	0.0157844
Peame105C00g044520	2.98749	0.00518997	2.4547	0.0271978	2.28679	0.0454629
Peame105C00g044540	2.50312	0.00939245	2.72003	0.00463583	2.15273	0.0326339
Peame105C00g044640	-3.60785	1.77131e-05	-3.42508	0.000160752	-3.19918	4.64059e-05
Peame105C00g044730			-1.73137	0.0435116
Peame105C00g044740	4.36034	0.00340073	4.02521	0.0078207	4.32609	0.00436833
Peame105C00g044750			1.07058	0.0203025	1.03976	0.0265919
Peame105C00g044810	4.04621	0.00976661			3.62915	0.0260302
Peame105C00g045040	-4.63645	1.28539e-07	-2.35062	9.03001e-05	-2.93029	7.48422e-07
Peame105C00g045080	-3.83226	0.0104417	-3.37004	0.0296806
Peame105C00g045120							2.53096	0.000236604
Peame105C00g047010							2.51365	0.000112192
Peame105C00g047060							2.2446	0.00156467
Peame105C01g000030					-1.22053	0.0369483
Peame105C01g000050	-1.24788	1.2412e-27	-1.14779	3.08195e-23	-1.37081	8.33397e-33
Peame105C01g000080	-1.9116	1.46914e-49	-1.71197	2.58111e-39	-1.27339	6.09003e-23
Peame105C01g000090	5.31655	7.21867e-05	5.23024	0.000106453	5.3387	8.21438e-05
Peame105C01g000120	-1.93397	6.14875e-62	-1.93112	7.33055e-61	-1.82767	2.84551e-55
Peame105C01g000130	-1.02577	1.6752e-12	-1.42201	4.90342e-23	-1.12105	1.28313e-14
Peame105C01g000170							-1.34212	0.00141123
Peame105C01g000180	1.41836	5.78227e-22	1.29108	2.81687e-18	1.17725	2.76321e-15
Peame105C01g000190							2.3943	0.00368324
Peame105C01g000200	-2.09914	6.38834e-09	-1.74477	2.06141e-06
Peame105C01g000210							1.00663	6.35138e-06
Peame105C01g000220			1.60406	2.97423e-12
Peame105C01g000250							1.20242	2.53595e-05
Peame105C01g000310	1.90691	6.56887e-22	1.59963	3.59651e-15	1.38555	1.29187e-11
Peame105C01g000320	-5.77228	1.47427e-182	-5.53463	6.54588e-160	-5.24869	1.79997e-165
Peame105C01g000350							-3.08129	4.05113e-10
Peame105C01g000360			-1.20556	0.0482312
Peame105C01g000380			-1.16361	7.02778e-23	-1.11405	2.3587e-21
Peame105C01g000440	-1.7598	2.52131e-35	-2.07889	7.67941e-48	-1.56529	4.95853e-28
Peame105C01g000460			-1.29613	0.0121997	-1.06867	0.0460327
Peame105C01g000490	-1.09406	0.000116186
Peame105C01g000500	1.24721	0.000210094	1.69393	2.73488e-07	1.40099	3.19959e-05	-1.18154	0.00194284
Peame105C01g000510							3.016	0.0153734
Peame105C01g000540							-1.68426	4.07108e-05
Peame105C01g000560	-3.31524	0.000475388	-2.28976	0.0202347			-2.74795	0.00765379
Peame105C01g000570							-2.17815	8.97279e-05
Peame105C01g000610							1.04394	0.000272734
Peame105C01g000630	-1.1417	1.512e-11	-1.12489	4.1823e-11	-1.24581	2.12254e-13
Peame105C01g000650							1.35897	2.4806e-05
Peame105C01g000660	-2.45501	6.7496e-36	-2.6825	4.4236e-42	-2.23155	1.02473e-29
Peame105C01g000670	-1.46145	7.30158e-31	-1.04387	3.83108e-16	-1.03413	6.51483e-16
Peame105C01g000690	-1.01963	0.034178					-1.45648	0.00298698
Peame105C01g000720							-1.7953	0.00752813
Peame105C01g000730	-1.54442	3.04763e-10	-1.65899	3.64634e-11
Peame105C01g000740							1.36733	0.00344277
Peame105C01g000770	-1.29536	1.36916e-05	-1.34678	7.02331e-06	-1.00845	0.00107886
Peame105C01g000840	1.98593	2.24693e-09	1.72415	3.13359e-07	1.6669	9.12755e-07
Peame105C01g000860	-1.76507	1.9951e-05	-1.16161	0.00688165			-1.01953	0.0299769
Peame105C01g000890	1.12237	1.15214e-20
Peame105C01g000940	-1.88699	0.0245306	-2.81692	0.000691623	-1.95799	0.022341	-3.31384	0.000248284
Peame105C01g000950	-5.75675	6.48466e-07	-5.2109	1.14899e-05	-7.55882	1.29173e-08	-3.33542	0.000132069
Peame105C01g000970	-2.37744	7.84614e-05	-1.91059	0.00194044	-2.74513	6.52754e-06
Peame105C01g000980	-3.45104	2.92224e-10	-3.69574	1.75383e-10	-2.40438	7.71303e-06
Peame105C01g001000	-2.80055	4.64234e-16	-3.00263	6.84172e-18	-2.58378	9.58167e-14
Peame105C01g001010	-2.81836	8.78416e-19	-2.57633	9.04478e-16	-2.46545	1.58048e-14
Peame105C01g001150	5.04658	0.0391494	5.61043	0.0205872	5.29229	0.0336515
Peame105C01g001220			1.54765	5.05987e-10
Peame105C01g001250	-3.2928	1.22208e-15	-2.70501	7.7643e-11	-2.64681	2.28269e-10	1.11004	0.0188627
Peame105C01g001260			1.03543	0.000244154
Peame105C01g001270	1.87472	1.19057e-23	1.62044	8.19808e-18	1.66022	1.30945e-18
Peame105C01g001340	-2.14233	3.77359e-06	-1.16046	0.0180432
Peame105C01g001370			1.81524	0.000999207
Peame105C01g001380			-1.1616	0.0155874	-1.03647	0.0369006	1.36743	0.00587723
Peame105C01g001390	1.20219	2.48485e-06
Peame105C01g001400	-1.58137	0.00132995	-1.67379	0.00079579	-1.55144	0.00202999	-1.93373	0.000316351
Peame105C01g001410							-1.17816	0.0100506
Peame105C01g001450							-2.59231	2.38308e-05
Peame105C01g001470	1.1553	0.0069504
Peame105C01g001500							-2.18453	6.41313e-05
Peame105C01g001540	-2.22117	1.22962e-10	-2.3977	8.14081e-12	-2.28868	4.81578e-11
Peame105C01g001560			-1.36943	0.000348214	-2.36985	1.91285e-10
Peame105C01g001620	1.19934	9.36428e-07
Peame105C01g001660	1.61075	1.04638e-06	1.68853	3.12724e-07	1.59072	1.83324e-06
Peame105C01g001680							1.11723	3.9739e-07
Peame105C01g001690	1.7944	1.17292e-09					1.30508	4.85496e-05
Peame105C01g001710	-1.60985	0.0406319					-2.31086	0.00395341
Peame105C01g001720	1.28099	0.00199562	1.16357	0.00580798	1.06618	0.0137382
Peame105C01g001750							1.34977	8.00835e-08
Peame105C01g001780			3.60712	2.20933e-05
Peame105C01g001810			1.34555	0.000692817
Peame105C01g001830	-1.09389	2.01694e-10			-1.07459	5.9462e-10
Peame105C01g001910	-1.85298	3.32151e-09	-2.11408	4.43851e-11	-1.61459	3.50147e-07	-2.0724	3.19795e-09
Peame105C01g001990							3.84322	0.0109935
Peame105C01g002050	1.64929	5.18484e-07
Peame105C01g002110							2.20292	3.08736e-06
Peame105C01g002130	-1.55358	0.016485	-2.37902	0.000487368	-1.76128	0.00761085
Peame105C01g002170			1.06746	1.1791e-06	1.14473	1.79149e-07
Peame105C01g002180			-1.24668	2.70327e-13	-1.02361	2.1479e-09
Peame105C01g002240			-1.46846	3.3791e-08	-1.0594	0.000102541
Peame105C01g002310	3.10459	7.34526e-13	1.87073	3.04393e-05	2.66494	1.27408e-09	1.89664	5.95817e-05
Peame105C01g002320							1.84776	1.63837e-10
Peame105C01g002340							-2.64162	0.00024878
Peame105C01g002350			1.19152	8.19455e-13
Peame105C01g002480	1.09207	2.7123e-13
Peame105C01g002490							2.28218	0.00018474
Peame105C01g002530	1.03963	0.0405655					-1.44695	0.020597
Peame105C01g002590			-3.24974	0.0173769	-7.10742	3.19175e-05
Peame105C01g002640							3.25443	0.00348109
Peame105C01g002650	1.85396	1.90257e-18
Peame105C01g002660			1.42081	0.0191125
Peame105C01g002690			-1.18504	0.00314592
Peame105C01g002710	-1.15294	1.95272e-10	-1.14361	3.88687e-10	-1.59408	1.10977e-18	1.17377	5.36573e-10
Peame105C01g002780	3.05517	0.00284838
Peame105C01g002940	-2.10061	0.000211023	-1.50376	0.0101721			-2.12749	0.000762225
Peame105C01g002970	-1.27844	3.84111e-23	-1.41476	4.80384e-27	-1.34769	2.80733e-25
Peame105C01g003020			-2.84495	0.00103289	-2.21994	0.00748565
Peame105C01g003070	-1.19233	0.000141434	-1.72381	6.91533e-08	-1.62531	2.44438e-07	-1.5826	5.76675e-06
Peame105C01g003080	-1.70801	0.00574833					-1.45997	0.033401
Peame105C01g003090	-3.28069	2.17363e-17	-1.67284	1.25105e-05
Peame105C01g003130	-1.44563	0.0031191	-1.11562	0.0278632	-1.06097	0.0396826	-1.12097	0.0419952
Peame105C01g003150	-2.50893	7.46273e-10	-2.66943	9.39012e-11	-2.16966	1.46456e-07
Peame105C01g003170					-1.38707	0.00611903
Peame105C01g003210					-1.64954	1.23783e-21
Peame105C01g003230							-1.19864	0.0185075
Peame105C01g003240	-1.04737	0.00128706	-1.15941	0.000389114			-1.94372	2.17321e-08
Peame105C01g003310	-1.34145	0.000218113	-1.63116	5.6411e-06	-1.50344	3.58491e-05	-1.76714	3.01329e-06
Peame105C01g003320	-7.02641	8.72962e-05					-6.00916	0.00176833
Peame105C01g003350							-1.55323	3.51157e-05
Peame105C01g003380	-1.51314	0.0215221
Peame105C01g003480					2.77446	0.0480747
Peame105C01g003490					-1.07443	2.21281e-06
Peame105C01g003510			1.00374	8.97387e-38
Peame105C01g003550	-1.14001	3.637e-08
Peame105C01g003580	3.03214	0.00237891	2.86838	0.0047507
Peame105C01g003600							2.44451	1.1833e-10
Peame105C01g003610	3.86822	0.000187266	3.65301	0.000491145	3.72051	0.000419772	3.93753	0.000340775
Peame105C01g003620							3.66546	2.05878e-05
Peame105C01g003640	-1.82117	0.018805					-1.93302	0.0290885
Peame105C01g003690	1.51589	0.00177671	1.21632	0.0150723
Peame105C01g003700							3.91499	0.000583364
Peame105C01g003760							-2.46538	1.1435e-06
Peame105C01g003780	-1.14592	0.0113499	-1.98002	4.72306e-06			-3.02571	1.65452e-11
Peame105C01g003790	-1.04366	0.0146545
Peame105C01g003800			-4.85603	0.0032134
Peame105C01g003820	1.19934	1.04766e-17	1.03983	2.15872e-13
Peame105C01g003830	1.18346	0.000176386	1.20418	0.000145385	1.21028	0.000148648
Peame105C01g003840	-1.1438	4.16303e-08
Peame105C01g003910	-1.20215	0.00172279					-2.51112	2.27839e-08
Peame105C01g003920	-3.1019	3.20442e-05	-2.65423	0.000462723
Peame105C01g003940	-1.4794	0.00945808					-3.09588	2.69056e-07
Peame105C01g003960	-1.06715	8.79276e-07
Peame105C01g003970	-1.81801	0.00237891	-1.42601	0.0209036
Peame105C01g003990	1.12111	4.14876e-13			1.01253	9.49031e-11
Peame105C01g004000	1.36679	2.81565e-10	1.62018	5.4061e-14	1.50923	3.32246e-12
Peame105C01g004040	-1.81953	1.11273e-11	-2.31901	7.89176e-18	-2.16798	7.07105e-16
Peame105C01g004060	-3.01107	3.2911e-42	-2.89882	3.00407e-37	-3.63291	3.70014e-55
Peame105C01g004070					-1.16345	0.000688899
Peame105C01g004110	1.40268	2.61302e-05
Peame105C01g004170	1.6069	6.13088e-24	1.04264	1.60584e-10
Peame105C01g004190	4.81863	0.0100539	5.47638	0.00306497	4.26544	0.0301974
Peame105C01g004200	2.92595	4.9562e-22	1.8714	3.32107e-09	1.43754	9.90387e-06
Peame105C01g004210	1.11518	3.70727e-14	1.16916	2.74814e-15	1.0238	6.41402e-12
Peame105C01g004250	-3.34139	3.55338e-87	-3.0748	8.86231e-73	-2.73269	7.82052e-61
Peame105C01g004260							1.67291	3.34671e-12
Peame105C01g004270	1.09613	8.02631e-21	1.03815	1.23707e-18	1.12046	1.39817e-21
Peame105C01g004290	1.34713	3.22821e-09
Peame105C01g004320			1.2495	8.92618e-05
Peame105C01g004350							3.27426	0.0273418
Peame105C01g004380	-2.56388	3.83608e-10	-2.36418	1.05089e-08	-2.43951	3.56394e-09	-1.99186	6.43125e-06
Peame105C01g004410	1.00742	0.00380559
Peame105C01g004420							4.05297	0.000704424
Peame105C01g004430							2.5463	0.00722879
Peame105C01g004440							2.21774	0.0152964
Peame105C01g004450			-1.40211	0.0032602
Peame105C01g004460			-1.80232	0.046797			2.31752	0.0116696
Peame105C01g004520							-5.1363	0.0022974
Peame105C01g004540			1.15192	0.0322718
Peame105C01g004560							-1.93447	5.22413e-09
Peame105C01g004570			1.6669	6.62635e-05	1.48455	0.00049737
Peame105C01g004580			1.42538	0.0342781	1.43518	0.0358654
Peame105C01g004590	-1.01017	5.89115e-24	-1.35425	3.70738e-40	-1.16408	5.50143e-31
Peame105C01g004630	-2.55704	1.4462e-10	-1.10762	0.00859236	-1.62156	7.67904e-05	-2.08742	1.41019e-06
Peame105C01g004640	-1.4484	0.0155225	-1.33122	0.029155			-1.29957	0.0492371
Peame105C01g004650							3.90012	3.86701e-06
Peame105C01g004700	-7.01979	4.10069e-08	-4.40078	4.97684e-07	-4.07731	4.40742e-07
Peame105C01g004730			-1.1338	3.20524e-06
Peame105C01g004780	1.20704	2.3796e-13	1.02774	7.15311e-10	1.19116	6.63685e-13
Peame105C01g004800	-1.24008	0.00203165					1.20559	0.00405944
Peame105C01g004810	1.47633	1.42347e-15	1.43821	9.09825e-15	1.32469	1.3183e-12
Peame105C01g004820					6.87992	0.0346427
Peame105C01g004840	-1.23723	0.00378127			-1.35146	0.00170283	1.01044	0.0300409
Peame105C01g004850	1.78321	1.08412e-06	2.23047	6.70265e-10	2.08888	9.41259e-09
Peame105C01g004870	-1.6545	1.87286e-05	-2.6511	1.89161e-12	-1.71683	1.03865e-05
Peame105C01g004880	-1.81188	4.04979e-06
Peame105C01g004890	-1.36146	8.03694e-07	-1.66205	1.53875e-09	-1.29626	3.53392e-06	-1.78831	9.92742e-10
Peame105C01g004930							1.37263	0.0209031
Peame105C01g004940							2.35552	0.000354846
Peame105C01g004970	-2.13757	5.72642e-29	-1.33006	8.8945e-12	-1.44338	1.16747e-13
Peame105C01g005020	-1.10154	0.00133722	-1.4958	1.23512e-05
Peame105C01g005040							2.27233	1.72373e-11
Peame105C01g005190	1.42954	4.01115e-17
Peame105C01g005260	1.03083	8.36531e-19	1.00726	6.43978e-18	1.19552	7.08648e-25
Peame105C01g005290	-2.14137	0.000471191	-2.2225	0.00037909	-1.82366	0.0037259
Peame105C01g005380	1.02471	1.30294e-10
Peame105C01g005400					-1.05265	1.38036e-14
Peame105C01g005420							-3.67981	1.32071e-07
Peame105C01g005500							1.39045	9.2076e-08
Peame105C01g005530			-2.7093	6.74703e-05	-2.00262	0.00410526	2.86553	3.31821e-05
Peame105C01g005540			1.02495	0.000121638
Peame105C01g005560							1.01902	0.000185581
Peame105C01g005570	1.01504	0.000231192
Peame105C01g005580	1.17554	0.0101768					1.02801	0.0385533
Peame105C01g005590	1.02817	2.60109e-06
Peame105C01g005620	4.56306	0.00207176	4.87211	0.000988193	4.75238	0.00152908
Peame105C01g005650							-4.85115	0.04692
Peame105C01g005710			-1.46037	0.000587588	-1.18283	0.00706296	1.18038	0.00951051
Peame105C01g005720	-1.14422	0.00840019	-1.11496	0.0110417			-2.12528	2.13838e-06
Peame105C01g005730	-1.77359	0.00386582					1.75457	0.00702496
Peame105C01g005760	1.10548	7.27459e-08	1.16955	1.85134e-08
Peame105C01g005800	1.10016	0.00506336
Peame105C01g005810	1.31715	0.000783363	1.37973	0.000449873	1.09964	0.00708205
Peame105C01g005900	-3.32347	1.715e-62	-3.04625	5.94765e-52	-3.18761	1.04721e-57
Peame105C01g005910	1.17172	9.31947e-05	1.08572	0.000345202	1.10219	0.000310987
Peame105C01g005920	1.43842	4.65714e-13	1.30617	8.18637e-11
Peame105C01g005940			-4.44265	0.0489109			4.0803	0.0293844
Peame105C01g005960	-2.97089	5.00993e-13	-2.74293	3.53126e-11	-1.68221	8.82824e-05	2.48296	1.07711e-08
Peame105C01g005970	1.65921	1.61038e-28	1.35338	3.19616e-19	1.31136	4.98672e-18
Peame105C01g005990	-1.37914	0.00540465			-1.26491	0.0133029
Peame105C01g006010	2.25367	2.22596e-09	2.15619	1.27193e-08	2.30924	1.07823e-09
Peame105C01g006060	1.68729	2.45955e-07	1.7228	1.44296e-07	1.66607	4.49498e-07
Peame105C01g006110	-1.491	0.000234098					-1.40428	0.00254714
Peame105C01g006130	2.99446	0.00166513					-4.62028	0.00732779
Peame105C01g006160	1.36844	1.81649e-32	1.57695	1.31338e-42	1.54526	4.33022e-41
Peame105C01g006170	1.58106	0.000114357	1.87939	3.64313e-06	1.95858	1.41879e-06	-1.61587	0.00142107
Peame105C01g006300	-1.10951	0.0315871
Peame105C01g006310	-1.97787	9.23455e-20	-2.39467	1.55104e-25	-2.49669	6.61366e-29
Peame105C01g006350	-1.84767	6.36068e-17	-1.89034	1.61365e-17	-2.10305	1.97435e-21
Peame105C01g006370							-1.08635	0.00208398
Peame105C01g006380	-2.47921	0.0413426	-4.0005	0.0129536
Peame105C01g006420	1.40315	3.97702e-05	1.93445	6.63613e-09			-1.17073	0.0248556
Peame105C01g006430	-2.97829	3.54834e-08	-2.9694	6.15582e-08	-1.79006	0.00136036
Peame105C01g006440	-3.09687	0.0138824			-3.25199	0.0123678
Peame105C01g006480							1.6824	7.75009e-05
Peame105C01g006490	-9.51601	1.29399e-11	-3.88955	4.31081e-07	-2.0355	0.00694818
Peame105C01g006500							-1.0704	2.34744e-05
Peame105C01g006510	1.0832	2.79197e-12
Peame105C01g006520	-2.81525	1.39963e-26	-2.61643	7.08339e-23	-3.02107	4.94547e-30
Peame105C01g006530	-2.28655	9.00709e-17	-2.12282	1.96345e-14	-2.08304	5.18303e-14	-1.24142	3.61251e-05
Peame105C01g006550			-1.45756	0.00172855	-1.3907	0.0032769	-1.08475	0.0336738
Peame105C01g006650	-2.05271	1.98282e-23	-1.59878	1.47994e-14	-1.65211	1.55902e-15
Peame105C01g006700					-2.59583	1.31611e-09
Peame105C01g006720							2.13586	8.56414e-05
Peame105C01g006730	-1.09303	8.28172e-10			-1.07653	2.04729e-09
Peame105C01g006740							-1.05441	0.0269015
Peame105C01g006770	-1.77705	2.47473e-45	-1.70067	1.37904e-40	-1.6144	1.33576e-37
Peame105C01g006780	-1.22309	0.00104238					-1.19932	0.00334813
Peame105C01g006790	-4.84659	7.03312e-60	-5.64652	6.78594e-64	-5.42613	3.49898e-68
Peame105C01g006810							2.48669	0.0007438
Peame105C01g006830	-1.73965	2.57301e-09	-2.18323	5.10457e-14	-1.85605	2.36458e-10	1.30555	3.22731e-05
Peame105C01g006930	-4.93419	7.24651e-35	-4.69802	4.00512e-31	-3.34008	1.18707e-17	-1.7089	5.29747e-05
Peame105C01g006940					1.13001	0.00138792
Peame105C01g006950							-4.12155	3.40126e-10
Peame105C01g006960							1.12104	8.11822e-07
Peame105C01g006980							1.99094	7.8353e-12
Peame105C01g007020							1.76997	8.60093e-06
Peame105C01g007040	-1.76727	0.00223802	-2.18849	0.00017804	-1.69894	0.0040599
Peame105C01g007060	-1.39433	0.0059172
Peame105C01g007070	-1.70008	0.00704961					-1.55781	0.0256216
Peame105C01g007130	1.65591	0.00149455	1.86681	0.000314893
Peame105C01g007210							2.38252	8.92403e-10
Peame105C01g007220							3.87194	0.000765447
Peame105C01g007410	3.85091	0.0446393	4.00982	0.0365075
Peame105C01g007420							2.20194	5.57405e-06
Peame105C01g007430					-2.14851	0.000255997	-3.37983	1.64355e-07
Peame105C01g007440	1.49509	5.20623e-34	1.32276	1.28626e-26	1.3403	2.69659e-27
Peame105C01g007450					1.27447	0.000837637
Peame105C01g007490	-2.24526	1.12799e-08	-2.19819	3.00581e-08	-1.50658	0.000214494	1.88684	4.76706e-06
Peame105C01g007530							3.40326	7.74455e-05
Peame105C01g007590	1.52208	1.00589e-17	1.18345	4.98657e-11	1.03058	1.57309e-08
Peame105C01g007610	-3.3748	5.24203e-80	-3.64046	9.53178e-85	-3.12636	6.07894e-70
Peame105C01g007670			1.13841	0.00900577	1.13731	0.00968296
Peame105C01g007690	-2.69844	0.0187295
Peame105C01g007700	-1.49473	0.00073188
Peame105C01g007710			-2.30124	0.00865267
Peame105C01g007740							-1.43437	0.0339189
Peame105C01g007750	-1.43817	0.000239515	-1.51258	0.000142366	-1.14966	0.00456151
Peame105C01g007760	-3.07068	1.64524e-08	-2.79152	5.32248e-07	-2.58777	1.4653e-06	-1.30812	0.0273714
Peame105C01g007770							-1.4973	1.10738e-05
Peame105C01g007790	-1.83821	6.54381e-20	-1.00654	1.21503e-06			1.61936	2.01426e-14
Peame105C01g007810	-6.36689	6.35562e-05	-5.91207	0.000285578	-5.43916	0.000164026	-3.33695	0.0145419
Peame105C01g007840	-5.23104	4.92127e-87	-5.13453	2.84685e-79	-3.51547	4.35945e-46
Peame105C01g007890	1.17447	7.98056e-10	1.2191	1.99288e-10	1.02427	1.40218e-07
Peame105C01g007900							-4.65454	0.0153928
Peame105C01g007930			1.38786	0.000134652			-1.46847	0.00988297
Peame105C01g007940	-1.81507	4.61497e-18	-1.06839	6.90278e-07
Peame105C01g007990	-2.08266	0.00626552	-3.30517	3.44225e-05	-1.60942	0.0435736	-1.94254	0.0218506
Peame105C01g008000	1.40876	9.49402e-23	1.04274	8.61445e-13	1.02308	2.66822e-12
Peame105C01g008030	1.31302	7.72916e-25	1.16739	1.04294e-19	1.2145	3.09362e-21
Peame105C01g008040	-2.49804	1.06722e-08	-3.12447	1.05985e-11	-2.37649	6.83866e-08
Peame105C01g008050	4.40089	0.000323884	4.40886	0.000337161	4.55309	0.000231639
Peame105C01g008090	-2.78265	7.1725e-19	-1.9471	1.05217e-09	-1.16138	0.000521916
Peame105C01g008150	6.37295	0.0453234			6.60132	0.0423241
Peame105C01g008290	-2.42741	6.61916e-06	-1.23346	0.0319131			1.87774	0.00106719
Peame105C01g008450	-4.42851	4.14443e-16	-5.13821	1.28245e-20	-3.69886	1.55539e-11
Peame105C01g008460							2.33463	0.000387734
Peame105C01g008500	1.16211	0.000268288
Peame105C01g008520							2.12382	1.39946e-08
Peame105C01g008530							1.29929	0.034062
Peame105C01g008600					-2.30934	0.0267844
Peame105C01g008610	3.45951	0.00720509			3.54869	0.00667466
Peame105C01g008630	-1.56889	3.01659e-05
Peame105C01g008640							1.75884	2.42318e-05
Peame105C01g008670					-1.01687	5.38919e-39
Peame105C01g008700	1.66115	0.00474158	1.48103	0.0148061	2.19243	0.000138445	1.66905	0.00933985
Peame105C01g008750	3.94215	0.0124301	3.23517	0.0498981	4.35907	0.00590831
Peame105C01g008770							-2.79647	0.0146345
Peame105C01g008800	1.0983	9.92204e-29
Peame105C01g008820	-2.16627	0.000341742	-2.8	3.2856e-06
Peame105C01g008850	1.79489	2.40627e-17	1.84398	4.01039e-18	1.04962	2.2127e-06
Peame105C01g008870	1.04971	0.000343773	1.74014	8.30389e-10
Peame105C01g008940	-1.64811	6.01546e-28	-1.80688	1.44106e-32	-1.44417	1.26292e-21
Peame105C01g008960	-1.50187	5.44582e-23	-1.55556	2.11439e-24	-1.30945	1.33561e-17
Peame105C01g009020	-1.71975	0.00944432
Peame105C01g009030							-1.15701	0.0168014
Peame105C01g009090							1.20766	0.00263569
Peame105C01g009110	-1.26159	0.000337423	-1.32763	0.00016823			-1.95243	9.66937e-08
Peame105C01g009120	-1.02381	1.03544e-05
Peame105C01g009130							-1.07795	0.0104895
Peame105C01g009140							-1.15249	0.000144812
Peame105C01g009170	-2.8921	7.76325e-43	-1.35245	3.09101e-10
Peame105C01g009260	-1.71748	1.97558e-10	-1.57734	7.45564e-09	-1.63654	1.88883e-09	-1.93134	2.99942e-11
Peame105C01g009280	-1.46053	4.18067e-44	-1.45757	3.65793e-42	-1.51469	8.42509e-47
Peame105C01g009320	2.12643	0.00786772	1.76814	0.0324263	1.76069	0.0364769
Peame105C01g009330	-1.33556	1.05174e-07	-1.22847	1.34643e-06	-1.39046	3.80898e-08
Peame105C01g009350			-4.47288	0.0276236	-4.96787	0.0149831
Peame105C01g009360	-1.01544	4.86774e-15	-1.00289	1.58305e-14	-1.03804	1.60998e-15
Peame105C01g009420	1.31984	1.22454e-05					1.70345	5.34152e-08
Peame105C01g009450							-1.67278	1.45431e-07
Peame105C01g009490							-1.47322	6.03655e-06
Peame105C01g009510	-1.37452	5.09113e-07	-1.21853	1.10792e-05	-1.67951	7.35395e-10
Peame105C01g009560	-3.061	5.49686e-108	-3.22451	4.69325e-117	-3.00849	5.09427e-104
Peame105C01g009620							-2.4798	2.84546e-05
Peame105C01g009650	-2.65376	6.71335e-10	-1.91418	1.13279e-05	-1.1054	0.0157938	-1.80686	0.000116688
Peame105C01g009700	-2.46827	7.85151e-08	-2.4694	1.26956e-07	-1.95759	2.74775e-05
Peame105C01g009710	-2.05023	0.0185417					-1.951	0.0490943
Peame105C01g009780			-1.03976	0.000699644
Peame105C01g009810	1.33014	7.19504e-05			1.06121	0.002371	1.71772	8.75749e-07
Peame105C01g009820	1.02021	7.29614e-25
Peame105C01g009840							1.4016	8.83134e-07
Peame105C01g009850	-2.04014	3.29753e-05	-1.38945	0.00663942	-1.9556	8.88388e-05
Peame105C01g009920	-3.24832	0.0324938
Peame105C01g009950							-1.24163	2.01086e-07
Peame105C01g009990	-2.29148	0.000114303	-2.21029	0.0002527	-2.20492	0.000260147	-2.54729	9.80234e-05
Peame105C01g010000					-1.11146	4.52677e-12
Peame105C01g010040			1.04565	5.17013e-08
Peame105C01g010050	-1.15423	0.0230496					-2.22941	3.78272e-05
Peame105C01g010070	-2.12387	4.7655e-07	-2.4203	1.41925e-08	-2.1011	8.31783e-07
Peame105C01g010090	-2.48792	4.8645e-50	-2.49227	2.41511e-49	-2.60447	3.19068e-54
Peame105C01g010110	-1.19333	3.93413e-10
Peame105C01g010150	1.24245	1.29994e-05
Peame105C01g010160	1.01081	2.50029e-05
Peame105C01g010170	-2.87729	2.80718e-21	-2.17135	7.51485e-13	-2.71888	3.12351e-19
Peame105C01g010180			1.49945	0.00244138			-1.59785	0.00217299
Peame105C01g010200	-2.5497	0.0167083			-7.0922	6.13428e-06	-2.48658	0.0463642
Peame105C01g010220							-5.29924	0.00189658
Peame105C01g010270	2.59483	0.00232707	2.74996	0.0013583	3.14039	0.000179292
Peame105C01g010310					-1.23006	0.016378	-1.56096	0.00334272
Peame105C01g010320	-6.06405	0.000643083
Peame105C01g010360							-3.58005	0.0237016
Peame105C01g010380	-3.86421	0.0486011	-5.29152	0.00949503	-5.78651	0.00472327
Peame105C01g010410	-3.05169	8.93279e-48	-3.30324	1.03327e-53	-2.67645	3.08323e-37
Peame105C01g010420	-1.91442	6.32575e-05	-1.86896	0.000107683	-1.54569	0.00180716	-1.62454	0.00168208
Peame105C01g010440	-2.94078	2.36481e-07	-2.61325	5.60782e-06	-2.12829	0.000315533
Peame105C01g010510	-2.6113	1.44421e-10	-1.93379	3.37471e-06	-1.26226	0.0039765	-2.53328	4.6662e-09
Peame105C01g010540	-1.64725	1.42431e-07	-1.96763	2.98987e-10	-1.7561	2.35489e-08	-1.55879	3.21444e-06
Peame105C01g010600	-2.22238	0.00151504	-2.90261	4.60934e-05	-2.426	0.000636299
Peame105C01g010610	1.06843	0.00190384					1.16596	0.00143986
Peame105C01g010620	-1.73072	3.5279e-13	-2.34437	4.39272e-23	-2.10001	9.29183e-19
Peame105C01g010630	1.66972	2.20592e-14	1.13359	4.27494e-07	1.02258	6.90001e-06	1.35758	6.6259e-09
Peame105C01g010660							-1.23925	0.000410948
Peame105C01g010670							1.70526	0.0192757
Peame105C01g010720	-4.07417	2.82407e-81	-4.38794	3.80147e-93	-3.98106	1.65012e-77
Peame105C01g010730	-1.699	8.2171e-06	-1.20739	0.0021932			-1.13556	0.00699235
Peame105C01g010750	-2.45018	2.46387e-31	-2.4359	1.14843e-30	-2.15145	2.57723e-24
Peame105C01g010790							-1.17741	3.77129e-05
Peame105C01g010830							-1.1785	0.00420403
Peame105C01g010840			-1.08641	4.84897e-09	-1.12447	1.33572e-09
Peame105C01g010850	-1.99732	0.00171285	-1.52441	0.020384	-1.87638	0.0038562
Peame105C01g010870	-3.1199	0.000213091
Peame105C01g010890							-2.70841	2.89695e-08
Peame105C01g010900							-3.10358	0.00661727
Peame105C01g010940							-6.38541	8.52039e-06
Peame105C01g010960	-1.0858	1.61811e-12	-1.23204	5.77251e-15	-1.0653	6.18637e-12
Peame105C01g010990	-1.58316	4.64603e-20	-1.60272	2.21037e-20	-1.4772	1.79278e-17
Peame105C01g011020	-1.73287	0.000271192					1.44385	0.00461863
Peame105C01g011070	-1.21652	0.0326932	-1.13202	0.0496592			-1.23761	0.0414894
Peame105C01g011080							-1.15874	0.00484903
Peame105C01g011160			-2.20706	3.16945e-05			1.73488	0.00222556
Peame105C01g011170	1.23767	1.48234e-16	1.39126	1.36819e-20	1.7692	7.04967e-33
Peame105C01g011250	-1.17091	7.29451e-24	-1.35261	9.79969e-31	-1.13226	3.27496e-22
Peame105C01g011260							2.4958	0.00536673
Peame105C01g011300	-1.60984	5.95754e-26	-1.82327	8.1442e-32	-1.38231	2.24509e-19
Peame105C01g011310	1.05672	2.3589e-06			1.00877	8.80469e-06
Peame105C01g011320	-1.43827	5.4925e-28	-1.25487	3.13712e-21	-1.36	5.50265e-25
Peame105C01g011340			-4.24349	0.0294492
Peame105C01g011360	-4.32739	5.18868e-27	-1.89792	2.12806e-06
Peame105C01g011380	-1.20022	2.94043e-12	-1.273	3.76509e-13	-1.62178	9.67889e-21
Peame105C01g011410	-4.16218	7.72916e-25	-4.43742	1.61653e-27	-2.89504	1.30726e-12	-1.1773	0.0104895
Peame105C01g011420	2.68519	3.37664e-05
Peame105C01g011450					-1.6206	0.00950037	2.79167	1.38388e-06
Peame105C01g011470	2.05795	7.72657e-35	1.3686	9.96662e-16	1.36047	1.60668e-15
Peame105C01g011500							3.71945	0.0194394
Peame105C01g011510							2.39504	0.00843552
Peame105C01g011530			1.01073	0.0228656
Peame105C01g011540							1.90471	0.0018255
Peame105C01g011650							3.51	0.000670658
Peame105C01g011670							1.72136	1.7209e-06
Peame105C01g011680							4.01049	0.0138945
Peame105C01g011690	6.34866	2.51346e-09	6.28727	4.05748e-09	6.26244	5.41712e-09
Peame105C01g011720	-3.66182	4.1028e-20	-1.6579	2.5728e-05	-1.46124	0.000243068
Peame105C01g011760			-4.54642	0.00802555
Peame105C01g011770	2.59912	0.00301742	2.26747	0.0117281	1.85243	0.0497601
Peame105C01g011810	4.25184	0.0299569	5.27704	0.0058891	5.27533	0.00657517
Peame105C01g011840	-7.26086	1.37293e-24	-7.33154	3.96922e-22	-5.42363	1.36462e-17
Peame105C01g011900			1.03254	0.000799218
Peame105C01g011910							4.24748	3.5264e-05
Peame105C01g011960					4.10631	0.0279376	6.65067	0.000142724
Peame105C01g011980	-5.75558	0.001134	-5.2898	0.00318396	-4.32084	0.0116306
Peame105C01g012010			-1.64719	0.0292595	-1.97593	0.00825983
Peame105C01g012040	-4.22528	3.32038e-22	-4.58297	1.52157e-19	-4.1507	4.68392e-22
Peame105C01g012050	-1.92805	1.11502e-28	-1.91076	6.53793e-27	-1.78246	1.03579e-24
Peame105C01g012060	-1.13434	0.00346436			-1.16165	0.00322308	-1.40258	0.000568131
Peame105C01g012090					1.0608	7.02803e-06
Peame105C01g012170	1.53002	1.08593e-05					1.35286	0.000276547
Peame105C01g012280	1.22349	0.00621897			1.21893	0.00756986
Peame105C01g012350	-2.13934	2.08773e-80	-2.23438	1.97917e-86	-2.24754	3.75275e-88
Peame105C01g012400					-6.1759	0.00082169	3.28851	0.0196349
Peame105C01g012440							1.11474	1.04317e-08
Peame105C01g012470	1.8915	6.7621e-11					1.29991	3.65444e-05
Peame105C01g012480	1.19662	4.60418e-36	1.03159	8.18464e-27	1.0113	8.5718e-26
Peame105C01g012500	-1.7094	0.000149225	-2.27636	3.19595e-06	-1.73373	0.000152348	1.00165	0.0322077
Peame105C01g012530	3.21914	2.55925e-05	2.95853	0.000130822	2.90462	0.000202369
Peame105C01g012740			-1.46016	0.000363533	-1.56804	0.000113379	-2.25822	7.73791e-07
Peame105C01g012750	-2.54625	3.41243e-18	-2.23929	3.51536e-14	-1.6563	2.39554e-08	1.00468	0.00165687
Peame105C01g012760	-1.81252	0.0010031	-1.37332	0.0159375
Peame105C01g012770			1.08292	0.000544183
Peame105C01g012780	1.19961	1.08312e-10	1.40281	3.31457e-14
Peame105C01g012790	-3.23961	1.32421e-08					1.49023	0.0153543
Peame105C01g012800					1.83645	0.0381202	1.91934	0.0399548
Peame105C01g012900	4.39484	1.75991e-16	4.14285	1.15866e-14	4.28596	1.37486e-15
Peame105C01g012920	1.03424	0.00273097	1.15532	0.000801938
Peame105C01g012940					1.18878	0.0133254	1.56049	0.00127488
Peame105C01g012950	-3.98549	4.72757e-13	-1.39551	0.0173769
Peame105C01g013010	-2.30329	3.09659e-18	-2.06488	1.00572e-14	-2.0228	3.11091e-14
Peame105C01g013060	1.37043	1.48338e-06			1.0525	0.000362988
Peame105C01g013110			1.16671	1.32228e-06
Peame105C01g013120	-1.90459	0.00481931	-2.24634	0.00141236	-1.94488	0.00482994
Peame105C01g013130	1.21566	0.000151236			1.0777	0.00110903	1.07227	0.00217299
Peame105C01g013140	-3.8651	5.46307e-08	-4.69516	4.4295e-10	-3.02826	2.32328e-05	2.31236	0.00184669
Peame105C01g013180	-1.2591	1.29524e-10	-1.6259	5.64553e-17	-1.31016	2.72305e-11
Peame105C01g013210	-4.88336	2.04729e-09	-4.5167	3.66152e-08	-4.05875	1.02361e-06
Peame105C01g013270	-4.54632	8.19804e-18	-3.94298	1.38064e-13	-3.58767	2.42252e-11
Peame105C01g013290	-2.17647	0.0224649			-2.21498	0.0229671
Peame105C01g013300	1.01316	1.91509e-08	1.06965	3.85042e-09
Peame105C01g013320	-4.76894	1.26091e-51	-4.12174	3.14024e-39	-3.40024	6.36064e-28
Peame105C01g013340	-2.16498	0.000831097	-1.84894	0.0052568			-2.83357	4.12025e-05
Peame105C01g013370			-2.29733	0.00992506
Peame105C01g013380	-3.25608	0.000736527	-3.06855	0.00172783
Peame105C01g013410			-1.63796	0.0191718
Peame105C01g013420	-1.39877	8.27189e-10	-1.72692	4.88824e-14	-1.50144	5.54641e-11
Peame105C01g013460	1.3833	1.66139e-09	1.68994	1.17963e-13	1.29252	2.66521e-08
Peame105C01g013530	-2.89592	5.42426e-52	-3.35027	1.78434e-66	-2.67386	1.63953e-44
Peame105C01g013570	-1.36615	0.00307349	-1.95463	9.6334e-05			1.14425	0.0127753
Peame105C01g013600	1.1086	2.66186e-09	1.39186	5.00215e-14
Peame105C01g013640	1.26447	1.72183e-07
Peame105C01g013650							-1.20447	1.14088e-10
Peame105C01g013760	1.49437	1.8282e-37	1.50981	4.08728e-38	1.53061	4.09296e-39
Peame105C01g013820							-1.05353	0.00574119
Peame105C01g013830	2.27839	6.64966e-30
Peame105C01g013840	5.32728	0.000563354	4.9567	0.00157245	4.5621	0.00442557
Peame105C01g013880	1.12608	2.19257e-14
Peame105C01g013890	1.40534	1.18677e-49
Peame105C01g013940			1.13724	0.0203216			-2.33207	3.10758e-06
Peame105C01g013970	1.65988	3.88473e-36	1.23235	4.97682e-20	1.2661	3.95449e-21
Peame105C01g013980							-2.57888	0.00194923
Peame105C01g013990	1.15351	2.73145e-07
Peame105C01g014000							-1.07496	1.13601e-05
Peame105C01g014020	1.60135	4.80647e-38	1.60152	6.09796e-38	1.47953	2.05416e-32
Peame105C01g014050	-5.56296	0.00566951	-4.13539	0.048048
Peame105C01g014060	-2.00298	0.000513565	-1.54339	0.00943254			1.56886	0.0106347
Peame105C01g014080							1.01926	7.11859e-05
Peame105C01g014090	-5.25416	1.01976e-73	-4.72571	1.55163e-60	-4.99349	1.51246e-71	-2.18684	2.78545e-17
Peame105C01g014110	-1.60213	0.0321498					-2.83472	0.000639724
Peame105C01g014170	2.12967	0.000801463	2.09674	0.00114488	2.71483	1.37989e-05
Peame105C01g014190	-1.09749	0.0198998
Peame105C01g014230							-1.37948	0.0140297
Peame105C01g014260	-1.79554	0.000102141	-1.18028	0.0144458
Peame105C01g014300	-2.32873	0.0458544			-2.81488	0.0231765
Peame105C01g014310			-1.52395	0.00074933
Peame105C01g014330			-1.7341	0.0209239
Peame105C01g014370	1.3607	0.000221291					1.04128	0.00957031
Peame105C01g014390	3.97472	0.00249915	4.82673	0.000187613	4.59043	0.000462974
Peame105C01g014400							-1.08574	2.17211e-08
Peame105C01g014450	2.05355	1.37388e-11	1.87186	1.61353e-09	1.99521	8.01583e-11
Peame105C01g014490							1.68638	1.23733e-05
Peame105C01g014510	3.27693	2.49578e-26	2.80667	2.10381e-19	2.84217	7.55706e-20
Peame105C01g014540			1.05533	6.62414e-25	1.07729	5.91304e-26
Peame105C01g014560	-1.13064	2.13062e-45	-1.19085	2.61776e-49	-1.14949	1.31276e-46
Peame105C01g014570							-5.57597	0.00137719
Peame105C01g014580					-1.63314	0.0316705
Peame105C01g014660	1.89857	2.25288e-08	1.38051	8.15007e-05
Peame105C01g014730	-3.19391	0.00332741
Peame105C01g014880	-2.01853	0.0345984
Peame105C01g014910	1.94501	0.000293183	2.4337	4.2382e-06
Peame105C01g014980	1.09582	1.53163e-05	1.05482	4.17471e-05
Peame105C01g015010			1.21815	0.0133767	1.61122	0.000837637
Peame105C01g015020	1.58666	3.80732e-11	1.43376	3.50896e-09
Peame105C01g015030	7.03072	1.921e-08	6.54696	2.12537e-07	6.63074	1.66064e-07	4.03981	0.00466835
Peame105C01g015040	7.46513	0.00142578	7.87169	0.000763791	7.17801	0.00271668
Peame105C01g015070							-1.02624	0.00411436
Peame105C01g015120							-2.9701	0.00141097
Peame105C01g015130							-1.51682	0.0474969
Peame105C01g015250	1.08012	0.00240682	1.09411	0.00237588
Peame105C01g015290	1.99719	3.1104e-06			1.27263	0.00513004
Peame105C01g015410	-2.70448	2.69614e-09	-2.46739	7.5609e-08	-2.32347	4.85147e-07	-3.27332	1.94186e-11
Peame105C01g015430							1.92551	0.0100944
Peame105C01g015440	3.65527	0.0474799
Peame105C01g015490	-1.02787	0.00687536					-1.81706	1.82275e-05
Peame105C01g015510	-1.19009	2.05278e-08
Peame105C01g015530							2.87752	2.3656e-05
Peame105C01g015560							1.93322	1.87893e-15
Peame105C01g015580	1.04689	1.84393e-05	1.13106	5.40615e-06	1.47836	3.972e-10
Peame105C01g015600	-1.20453	6.08766e-19	-1.22973	1.27498e-19	-1.52625	1.10788e-29
Peame105C01g015610	5.45954	0.000743028	5.37674	0.000975827	5.68556	0.000507115
Peame105C01g015640	2.9449	1.69139e-09	2.25875	9.0839e-06	2.32789	4.33043e-06
Peame105C01g015700					1.53635	0.00753644
Peame105C01g015720	2.05844	1.01345e-12	1.77526	4.76315e-09	2.2313	8.50288e-15
Peame105C01g015730	2.20866	0.00105035	2.62889	7.87405e-05	2.60932	9.91913e-05
Peame105C01g015740	2.17135	8.5056e-07	1.83715	6.03673e-05	2.39302	5.45479e-08
Peame105C01g015750	4.9137	0.00695404	3.82204	0.0442686	4.72374	0.0115127
Peame105C01g015760	2.8124	0.0304369
Peame105C01g015800			1.25941	0.0208234	1.31179	0.0171742
Peame105C01g015850	1.30708	0.0244626	1.76815	0.00170214	2.15621	8.4554e-05
Peame105C01g015930			2.12309	0.0187144	2.49141	0.00474845
Peame105C01g016010	-2.07644	4.19977e-28	-1.68499	9.44217e-19	-2.05669	2.24625e-27
Peame105C01g016070			1.59091	0.00733035
Peame105C01g016110	1.11195	0.000917747					1.32874	0.000150679
Peame105C01g016120			1.22043	1.88839e-19	1.05816	8.54212e-15
Peame105C01g016130							1.39966	1.96789e-05
Peame105C01g016170			-5.04285	0.0314455
Peame105C01g016180							1.06168	6.93716e-06
Peame105C01g016290			1.09433	0.00685585
Peame105C01g016300			2.48546	0.00206726
Peame105C01g016310	-2.79889	3.85218e-28	-2.86706	2.44668e-28	-2.76695	2.5761e-27
Peame105C01g016350					-1.36627	0.0353057
Peame105C01g016360			-1.56738	7.44648e-25	-1.83318	3.3727e-34
Peame105C01g016370	-1.4904	6.81667e-08
Peame105C01g016380			-1.09012	2.48399e-08
Peame105C01g016420	1.47536	0.000180824	1.74764	7.83061e-06	1.70562	1.37892e-05
Peame105C01g016430	2.94878	0.00482432	2.55652	0.0175546	2.8172	0.00877056
Peame105C01g016530	7.21976	0.00092238	6.85572	0.00188451	6.02684	0.00804469
Peame105C01g016540	1.52725	0.0082244			1.22658	0.0468069
Peame105C01g016560	-1.72701	1.57598e-06
Peame105C01g016580	-4.99769	1.27224e-36	-6.28235	2.9611e-42	-5.19117	2.92849e-38
Peame105C01g016600	-4.32489	0.000608528
Peame105C01g016640	1.7458	5.6265e-20	1.6803	1.68733e-18	1.65865	5.35812e-18
Peame105C01g016680	-1.98902	9.5685e-07	-1.52076	0.000254136			-1.25034	0.00538912
Peame105C01g016700			2.08475	0.0449828
Peame105C01g016750	-1.48959	3.61941e-24	-1.52114	4.95178e-25	-1.59983	1.44569e-27
Peame105C01g016780	-1.4373	0.0211057					-1.59382	0.022967
Peame105C01g016840			1.31065	0.00332479
Peame105C01g016860							2.52365	0.00469997
Peame105C01g016980	-2.14904	5.55342e-08	-1.88011	2.71954e-06			-1.31178	0.00263891
Peame105C01g017050	-1.3073	0.0363587
Peame105C01g017070			-1.305	4.39398e-08
Peame105C01g017090	1.56885	0.00241442
Peame105C01g017150			-1.56294	0.000953201
Peame105C01g017160							3.34373	0.00843594
Peame105C01g017170							1.71072	0.00162535
Peame105C01g017180	-2.10993	5.31337e-10	-1.93123	1.80445e-08	-1.85401	7.39203e-08
Peame105C01g017210	3.04157	0.00263829	2.74492	0.0084201	2.94663	0.00446607
Peame105C01g017220	-1.48102	0.00900488
Peame105C01g017230							-4.42512	0.0183466
Peame105C01g017240					1.24017	0.0023243
Peame105C01g017290	1.0932	0.0383706	1.05997	0.046738	1.14657	0.033056
Peame105C01g017430	1.32893	0.00412199	1.28521	0.00610605
Peame105C01g017440							-4.01794	0.045004
Peame105C01g017460			1.00673	0.0074907	1.03976	0.00621685
Peame105C01g017520					-1.21825	0.0259474	-3.06679	1.69627e-07
Peame105C01g017610							-3.92532	0.0279382
Peame105C01g017620	-1.14499	0.000471715	-1.37018	4.82416e-05	-1.08083	0.00123182
Peame105C01g017630	1.10361	1.2439e-06
Peame105C01g017730	-1.52355	0.00561438	-1.89056	0.000687743	-1.64403	0.00326733
Peame105C01g017770	-1.45676	0.000221118	-1.46757	0.00037833	-1.3285	0.000924213
Peame105C01g017820					-1.21477	3.82916e-07
Peame105C01g017890	3.49807	0.0475243
Peame105C01g017900	1.4428	1.51364e-11	1.78445	4.90582e-17	1.70445	9.03377e-16
Peame105C01g018010	2.63085	0.0185903	2.40186	0.0352432	2.85711	0.0113829
Peame105C01g018020	1.17787	0.0203434
Peame105C01g018050	-1.71357	0.0248514
Peame105C01g018080			1.56999	2.33693e-05
Peame105C01g018120					-2.09724	0.00263404
Peame105C01g018130	1.53944	6.51921e-05	2.12001	1.91222e-08	1.63753	2.41728e-05
Peame105C01g018230	-1.61866	0.00787374	-1.5295	0.0138523
Peame105C01g018310	1.08104	0.000683885			1.14091	0.000385203
Peame105C01g018340	1.08757	0.00140942
Peame105C01g018370	2.01807	2.61549e-06	2.00468	3.51279e-06	1.7815	5.03629e-05
Peame105C01g018380			-1.01627	0.00048116	-1.14606	7.57525e-05
Peame105C01g018430			1.25121	1.56344e-07
Peame105C01g018440			1.38273	6.67171e-05	1.15462	0.00120307
Peame105C01g018460	1.10626	5.40524e-05					1.03658	0.0003904
Peame105C01g018530	-1.55902	6.2559e-39	-1.55528	3.80867e-38	-1.68596	6.12362e-45
Peame105C01g018580					1.16602	5.2188e-06
Peame105C01g018590	2.21347	1.13092e-05	1.99055	9.84014e-05	2.38515	2.4251e-06
Peame105C01g018640	1.77539	1.01115e-18	1.4598	9.07059e-13	1.63169	8.66679e-16
Peame105C01g018700	-1.06102	0.0368346	-1.2459	0.0129476
Peame105C01g018760	1.09956	0.000170062	1.43019	6.57771e-07	1.20876	3.78539e-05
Peame105C01g018790	-1.31592	1.34518e-22	-1.23894	5.30218e-20
Peame105C01g018810	1.0492	1.1479e-13	1.18568	5.3268e-17	1.05439	1.20814e-13
Peame105C01g018970	1.37088	1.82247e-08	1.65489	7.87325e-12	1.33765	5.49906e-08
Peame105C01g018990					1.76085	0.0262691
Peame105C01g019000	-1.45222	0.0274634
Peame105C01g019030	1.82075	0.0482238			2.48135	0.00541504
Peame105C01g019040	-5.19711	0.0184445
Peame105C01g019060			-4.16367	0.0477872
Peame105C01g019070	-1.97424	0.000303245
Peame105C01g019110	-1.00469	9.99215e-11
Peame105C01g019150	1.7731	6.28929e-05	1.30198	0.00529797	1.06588	0.0282124	1.05068	0.0450405
Peame105C01g019160	3.73541	0.0106585	3.38921	0.0236792	3.79153	0.0109977
Peame105C01g019170	1.34859	2.90725e-09
Peame105C01g019270	1.97144	0.0317015	2.71342	0.00209775	1.99213	0.0342164	-3.43543	0.0468714
Peame105C01g019320							5.58398	0.0475272
Peame105C01g019330			3.97725	0.0117878
Peame105C01g019340	1.77124	0.0400345
Peame105C01g019420			2.68449	0.00455267	1.99081	0.0483374
Peame105C01g019440	1.17466	1.29051e-11
Peame105C01g019480							-1.58189	0.0239018
Peame105C01g019490	1.28949	4.56796e-05	1.29395	4.83246e-05	1.6664	9.59126e-08
Peame105C01g019550	2.07729	0.00429203	1.92556	0.0095066	2.11061	0.00432912	-4.17771	0.00858901
Peame105C01g019570	-3.4196	4.2157e-06	-3.26379	5.37626e-05	-2.25068	0.000417179
Peame105C01g019590	1.4745	0.0394635			1.58642	0.0289152
Peame105C01g019610					2.69951	0.0215988
Peame105C01g019650	2.30535	0.0218993			2.29011	0.0264097
Peame105C01g019660	-6.23918	2.69801e-05	-4.8116	0.00164663	-3.61105	0.00190248
Peame105C01g019680	1.02287	0.00437484	1.11658	0.00191505	1.25463	0.000420497
Peame105C01g019720	1.64078	0.0330857			1.78292	0.022198	-2.4309	0.0400154
Peame105C01g019740	1.0627	8.86809e-17
Peame105C01g019750	1.17755	0.00415172	1.19275	0.00391108	1.18583	0.00457611
Peame105C01g019800	3.12026	1.48254e-32	2.99163	1.05439e-29	3.04644	7.57985e-31
Peame105C01g019830			-1.1592	3.12025e-05			-1.23064	2.84938e-05
Peame105C01g019840							-1.64251	8.3492e-05
Peame105C01g019850							-1.72366	0.000836825
Peame105C01g019910					1.00204	0.0346673
Peame105C01g019920	-1.97908	3.35981e-29	-1.87985	5.5065e-26	-1.69504	1.03404e-21
Peame105C01g019930	1.11144	5.63682e-20	1.04015	1.74989e-17	1.05575	5.62403e-18
Peame105C01g019960	3.2861	6.30174e-14	3.20786	3.49243e-13	3.10158	2.36128e-12
Peame105C01g020000	1.45486	0.0154587	1.30361	0.0340175	1.46372	0.0172171	-1.83428	0.0146372
Peame105C01g020020	2.65604	3.08039e-06	2.66064	3.23301e-06	2.79763	1.01776e-06
Peame105C01g020030	7.01715	0.00230618	7.3211	0.00149341	6.59474	0.00531838
Peame105C01g020040	3.49497	0.00187347	3.39219	0.00282273	3.61541	0.00149618
Peame105C01g020060	3.76252	0.00444027	3.99923	0.00248667	3.90671	0.00357112
Peame105C01g020090	1.1659	0.00899765	1.21095	0.00703847	1.59957	0.000243217
Peame105C01g020120	-3.43922	0.00760307					-3.33134	0.0235736
Peame105C01g020210					4.14897	0.020938
Peame105C01g020250							-1.06214	0.049525
Peame105C01g020280	1.1589	1.47205e-05
Peame105C01g020310	-1.76339	0.00164391					-1.94405	0.000955218
Peame105C01g020390			-1.11755	4.98791e-06			-1.22069	2.89836e-06
Peame105C01g020410	-1.27751	1.40083e-16	-1.26867	3.81744e-16	-1.32848	1.1189e-17
Peame105C01g020430	2.93335	0.00332639
Peame105C01g020490	-5.4031	4.08831e-13	-5.74318	2.41053e-10	-9.07994	9.62959e-12
Peame105C01g020570	1.39666	0.0209198			1.45192	0.0184202
Peame105C01g020620	-1.01015	7.59787e-07
Peame105C01g020650	1.52943	2.72145e-09					1.40442	3.41786e-07
Peame105C01g020740							-3.2258	0.032261
Peame105C01g020810			1.2845	1.97297e-06	1.78088	1.89046e-11
Peame105C01g020820	1.90334	0.000107363	1.82375	0.000234544	1.60519	0.00157602
Peame105C01g020840			1.2624	0.000738221	1.72265	2.39991e-06
Peame105C01g020880			1.05139	2.14263e-13
Peame105C01g020920	-2.19435	9.03171e-06	-2.51549	6.16625e-07	-1.59684	0.00173671
Peame105C01g021010					1.22873	2.20131e-05
Peame105C01g021020	1.72679	2.26372e-15	1.67123	3.9944e-14	2.17635	4.67101e-24
Peame105C01g021050	-2.19179	2.87504e-36	-1.43441	2.67341e-16
Peame105C01g021120	-2.87602	3.16959e-11	-1.84511	3.01976e-05	-1.00392	0.0346129
Peame105C01g021140							-4.32378	0.0314866
Peame105C01g021150			2.73684	0.0259505	2.78079	0.0260342
Peame105C01g021170					1.53673	0.0427872
Peame105C01g021180					2.82838	0.00334588	2.20385	0.0391816
Peame105C01g021220	1.07058	0.00973051
Peame105C01g021280	-2.31917	0.00546935	-2.84391	0.00228519	-6.08186	7.13222e-06
Peame105C01g021340	1.27822	1.5231e-15	1.25118	9.42487e-15	1.38368	6.01007e-18
Peame105C01g021410	1.03077	0.00955378
Peame105C01g021430			1.47352	2.37008e-07
Peame105C01g021440							-2.69082	2.86641e-11
Peame105C01g021460			-1.05944	1.21054e-17
Peame105C01g021490	-1.36924	0.000199944	-1.70179	3.25071e-06	-1.36486	0.000257764
Peame105C01g021550			1.19225	2.67e-07	1.44144	2.7456e-10
Peame105C01g021560	-1.94625	1.56196e-10	-1.4745	1.95235e-06	-1.17459	0.000193053
Peame105C01g021570	-1.12762	4.43177e-05	-1.22328	1.09908e-05	-1.15505	3.52701e-05
Peame105C01g021580	-4.91569	0.0179959
Peame105C01g021640	-1.87832	3.94694e-32
Peame105C01g021690	1.09662	8.97292e-07	1.34457	1.15649e-09
Peame105C01g021700					1.06671	0.0264408
Peame105C01g021730	1.2131	7.86313e-12	1.09749	1.65327e-09
Peame105C01g021810	-8.00502	5.67228e-08	-6.57744	1.14587e-05	-6.19328	1.66087e-06	-3.29962	0.00198724
Peame105C01g021840	-4.76489	0.00184369	-5.49188	0.0016171	-2.79004	0.0384841	-5.90222	0.00119661
Peame105C01g021860	1.22011	7.73785e-06	1.17477	2.17914e-05
Peame105C01g021880	-7.79775	4.53915e-06	-3.47955	0.00900577			-3.84666	0.0112274
Peame105C01g021900	-1.02932	0.00290388
Peame105C01g021910	-6.11364	2.24019e-08	-4.22456	1.19237e-05	-2.85326	0.00225211	-2.4437	0.0153734
Peame105C01g021970							-1.05465	0.0219234
Peame105C01g022020	3.55073	0.0055685	3.56694	0.00566762	3.68252	0.00459027
Peame105C01g022030	1.31983	2.0376e-06	1.52944	3.06938e-08	1.4297	2.8708e-07
Peame105C01g022080	3.79291	2.74816e-19	3.76622	6.93386e-19	3.62519	1.56179e-17
Peame105C01g022100	3.02337	0.00292723	3.40884	0.000725967	3.08517	0.00279807
Peame105C01g022120					1.02474	0.000942219
Peame105C01g022160	-1.35488	1.0755e-30	-1.29682	7.59439e-28	-1.32861	2.34016e-29
Peame105C01g022200	1.59838	1.15429e-13	1.58273	3.79346e-13	1.48831	8.91835e-12
Peame105C01g022230			-1.24559	8.92045e-10
Peame105C01g022240	-2.41338	1.05191e-05	-2.93391	1.65958e-07	-1.65605	0.00355169
Peame105C01g022260	-2.70614	4.93169e-14	-2.96129	4.55166e-15	-2.22077	4.65026e-10
Peame105C01g022350	1.30473	6.81336e-14
Peame105C01g022400	2.95241	8.66715e-10	2.31553	2.37841e-06
Peame105C01g022450	2.77538	1.20918e-08	2.1485	1.55979e-05
Peame105C01g022560	3.92029	5.33575e-07	3.2602	6.24893e-05	4.02156	3.20107e-07
Peame105C01g022580							-2.51363	0.00511899
Peame105C01g022600			1.45334	0.011301
Peame105C01g022660	7.74547	0.0171666	6.77699	0.0415819	7.10115	0.0351043
Peame105C01g022720	1.53708	2.33834e-28
Peame105C01g022780	4.11997	5.13921e-10	3.93025	4.35349e-09	4.09128	9.05478e-10
Peame105C01g022910	1.94032	9.85663e-07	2.18449	3.14663e-08	2.09027	1.44928e-07
Peame105C01g022970			1.00602	1.24679e-22	1.06341	3.87913e-25
Peame105C01g022980	-1.16257	1.46677e-31
Peame105C01g023000	-1.91314	0.021788
Peame105C01g023020	2.18795	0.0236789	2.77997	0.00323921	2.84121	0.00281476	2.25423	0.0299089
Peame105C01g023040	1.9593	0.000122709	2.03342	6.85468e-05	1.79812	0.000569304
Peame105C01g023060	2.67201	4.94021e-09	2.23574	1.72899e-06	2.32542	6.29182e-07
Peame105C01g023100	2.3999	7.48027e-08	2.1915	1.15797e-06	2.42207	7.04806e-08
Peame105C01g023120	-1.4133	0.0260492
Peame105C01g023170	-1.41308	5.10575e-14	-1.44984	3.62354e-14	-1.92428	5.58582e-24
Peame105C01g023180	2.56407	0.000930747	2.15805	0.00762757	3.14123	3.87038e-05
Peame105C01g023200			3.58032	0.0300319
Peame105C01g023240	-2.20946	2.73131e-10	-2.00174	1.6804e-08	-1.91002	6.72085e-08	-2.60662	1.99797e-11
Peame105C01g023340							-2.54184	0.0462049
Peame105C01g023380	-1.15061	0.000657022			-1.08394	0.00170922
Peame105C01g023390	-2.22422	4.01956e-08	-2.89657	7.28189e-13	-2.66816	4.36136e-11	1.43752	0.00109487
Peame105C01g023400	-1.83921	2.54893e-05	-1.98989	6.03978e-06	-1.27029	0.0055056	-1.20264	0.0133654
Peame105C01g023420	4.86636	0.000129696	4.31274	0.000857912	4.74291	0.000241269	3.59632	0.0102539
Peame105C01g023450	1.51734	0.011932	1.24655	0.045537
Peame105C01g023490							1.01532	2.51369e-06
Peame105C01g023540	3.24019	4.26349e-05	3.30341	3.29514e-05	3.18089	7.51561e-05
Peame105C01g023550	2.215	0.000228087					2.16932	0.000713173
Peame105C01g023730	-2.19398	1.00108e-20	-2.89789	4.96696e-34	-2.33858	3.70788e-23
Peame105C01g023780	1.25256	0.000127177	1.1767	0.000408524	1.45013	8.56244e-06
Peame105C01g023810	-2.71187	0.0419472	-3.33843	0.0349056
Peame105C01g023930	1.72181	2.44912e-11	1.57483	1.35514e-09			1.18293	2.37031e-05
Peame105C01g023940	-1.05157	8.51254e-12
Peame105C01g023980	1.9891	1.67696e-06	2.0542	7.6981e-07	2.4001	6.22067e-09
Peame105C01g024090	-1.29188	7.14466e-12
Peame105C01g024270	-3.79764	1.24809e-08	-5.02533	6.02446e-08	-3.75806	1.57718e-08	-1.58092	0.0176657
Peame105C01g024280	-4.03021	6.19401e-08	-4.74785	2.79665e-06	-6.75021	5.42157e-08
Peame105C01g024320			-4.09574	0.0142854
Peame105C01g024470			1.87601	0.00812408	1.47569	0.0479263	1.89077	0.0120284
Peame105C01g024490							3.95927	0.000117367
Peame105C01g024590							-1.21498	0.00341737
Peame105C01g024630	-3.40018	1.8005e-23	-3.59105	4.68668e-25	-3.99876	1.17338e-30
Peame105C01g024640			1.20056	0.000310377
Peame105C01g024660	1.00169	1.39758e-12
Peame105C01g024710	-1.8792	1.35454e-10	-2.00643	1.02176e-11	-1.75207	3.08184e-09
Peame105C01g024730	-1.82573	0.0491067
Peame105C01g024920	2.10729	2.95927e-11	2.1686	1.03603e-11	2.16753	9.97419e-12
Peame105C01g025000	-1.34636	2.86409e-16	-1.54822	1.80511e-20	-1.29754	4.86991e-15
Peame105C01g025020	-4.05618	1.74302e-23	-1.68575	1.02192e-06	-2.73438	9.70639e-15	-1.41939	0.000164211
Peame105C01g025110	-2.58819	2.10468e-87	-2.31182	5.45565e-69	-2.41195	1.65575e-76
Peame105C01g025130	-1.14148	0.0131824
Peame105C01g025140	-1.32754	0.0281594			-1.37361	0.026502
Peame105C01g025250	1.6492	0.0187487
Peame105C01g025430	1.06759	5.81344e-18	1.04649	3.35161e-17
Peame105C01g025460	-2.27915	1.39291e-05	-1.8382	0.000607672
Peame105C01g025540	-1.66857	0.0011872	-1.24895	0.0192415
Peame105C01g025550	5.57208	1.78102e-10	4.32786	1.87329e-06	5.34676	1.41094e-09
Peame105C01g025620	-2.067	0.0305085			-2.20676	0.0242887
Peame105C01g025670	1.62269	2.7594e-18	1.38072	2.02478e-13	1.61401	5.55262e-18
Peame105C01g025680	3.9112	0.000588813	3.62379	0.00189826	3.32997	0.0051995	3.14776	0.015057
Peame105C01g025710	1.17172	1.43352e-07			1.06086	2.90221e-06
Peame105C01g025720	2.39358	7.36763e-07	1.73657	0.000512597	2.26788	3.70893e-06
Peame105C01g025930	5.04807	0.0017478	4.66661	0.00470803	3.94713	0.022221
Peame105C01g025970							-2.62513	1.02304e-06
Peame105C01g025990	1.86292	7.68717e-07	1.27305	0.00114419
Peame105C01g026000	-1.5485	7.27459e-08	-1.84716	1.57174e-10	-2.02224	1.97374e-12	-1.25469	5.81869e-05
Peame105C01g026180	6.67405	0.0149557	6.97719	0.0108826	6.62031	0.0184559
Peame105C01g026200							-1.73841	0.000877347
Peame105C01g026230	-1.97704	3.51539e-05	-1.54898	0.00171215	-1.55882	0.000943428
Peame105C01g026650	-1.13368	5.74188e-15	-1.11138	3.1992e-14	-1.16404	1.46806e-15
Peame105C01g026680			1.03281	7.41707e-10
Peame105C01g026700	5.34721	0.000709677	5.73949	0.000270955	5.57741	0.000461364
Peame105C01g026750	-1.67062	6.38226e-08	-1.00947	0.0015739	-1.74712	2.2458e-08
Peame105C01g026810	1.28525	0.0196947	1.2205	0.0316816
Peame105C01g026960							-1.94912	0.0476512
Peame105C01g027010			1.39499	0.000630432			-1.31485	0.0358685
Peame105C01g027020	3.55397	0.00325747	2.82664	0.0240276	3.51594	0.00431375
Peame105C01g027110							-1.65043	0.00390521
Peame105C01g027350	-2.67916	9.2507e-14	-2.25305	5.63364e-10	-2.53082	2.39996e-12
Peame105C01g027360	-1.27305	9.29744e-07	-1.06246	6.62593e-05	-1.4231	5.52556e-08
Peame105C01g027380	-1.37837	2.57222e-06	-1.04406	0.000539211	-1.08401	0.000317592
Peame105C01g027420	5.53489	0.0237841	5.30552	0.0320485
Peame105C01g027430	-5.2489	7.38409e-89	-4.93494	2.6429e-76	-4.66237	5.11507e-77
Peame105C01g027460	2.82482	0.0034807	2.40762	0.015249	2.50213	0.0125891
Peame105C01g027470	1.37544	1.10023e-10
Peame105C01g027570	1.87267	0.0377161
Peame105C01g027610	1.55772	0.0118951	1.67936	0.00670293	1.33814	0.0394018
Peame105C01g027640			-1.07662	2.16107e-11
Peame105C01g027700	1.59563	0.00117241	1.61638	0.00115488	1.86051	0.000144335
Peame105C01g027830			1.30206	0.0472118	1.36954	0.037944
Peame105C01g027840	2.40535	0.0347145
Peame105C01g027850	4.10696	0.000108232	3.87575	0.000303078	4.2406	7.4589e-05
Peame105C01g027860	1.29152	2.41518e-13	1.30109	2.36871e-13	1.18539	3.15678e-11
Peame105C01g027880	2.30677	9.81046e-08	2.744	1.63106e-10	2.24694	2.79679e-07
Peame105C01g027950	-1.79365	0.0157383					-3.20177	0.00269295
Peame105C01g028000	-2.28068	4.45985e-08	-2.00359	2.55787e-06	-1.27761	0.00265166
Peame105C01g028090	1.70873	4.54606e-05	1.66055	8.79232e-05	2.05037	8.4371e-07
Peame105C01g028150	-3.91448	2.59087e-84	-3.94346	3.0465e-78	-3.82996	2.14852e-81
Peame105C01g028220			1.05908	1.0443e-17
Peame105C01g028270	-1.72524	1.66939e-20	-1.47089	5.86747e-15	-1.43618	1.49755e-14
Peame105C01g028300							-1.98827	3.36982e-06
Peame105C01g028310	1.13517	0.0362432	1.6662	0.00137383			-1.89926	0.00517197
Peame105C01g028590	2.09432	1.45615e-29	2.19031	3.86677e-32	2.17482	1.15326e-31
Peame105C01g028630			1.4383	0.00434653	1.42543	0.00510047
Peame105C01g028650	3.7401	0.0018474	3.04192	0.0154229	3.15992	0.0121965
Peame105C01g028660	1.98243	0.000158065	1.92357	0.000279924	1.94418	0.000264258
Peame105C01g029060							-2.40583	4.33961e-09
Peame105C01g029090							-2.24741	3.21444e-06
Peame105C01g029180	2.91246	0.000145225	2.77991	0.000336702	2.67607	0.000655844
Peame105C01g029200	1.6771	4.2672e-09	1.42553	9.03781e-07	1.60056	2.95077e-08
Peame105C01g029260							2.0778	0.00628081
Peame105C01g029330			-1.30334	0.0100191
Peame105C01g029410	-1.2531	0.00816644	-1.02984	0.0362725
Peame105C01g029500	-1.02846	0.0163385	-1.28178	0.00319703	-1.79899	2.55654e-05
Peame105C01g029540					6.10615	0.0212515
Peame105C01g029570			1.20086	3.97612e-05	1.29771	8.06148e-06
Peame105C01g029630	-2.24902	5.7356e-06	-1.51246	0.00246697
Peame105C01g029840	-1.22753	6.22381e-16			-1.11477	2.83427e-13
Peame105C01g029900	-1.21598	7.41399e-07	-1.44882	3.60214e-09	-1.02304	4.68552e-05
Peame105C01g030020	4.07684	0.00355887	4.46846	0.00133997	4.81875	0.00050568
Peame105C01g030350	2.68355	0.0246893			2.55267	0.0389092
Peame105C01g030560	-2.91833	0.030577	-4.22276	0.00448846	-2.66016	0.0358751
Peame105C01g030630	1.25042	1.21545e-13
Peame105C01g030640	4.98728	0.0333438
Peame105C01g030660	7.61032	0.000530836	7.11328	0.0014001	5.98747	0.00951253
Peame105C01g030880	1.034	3.6407e-17
Peame105C01g031140	-2.57212	0.000253301	-2.5898	0.000430816	-1.81464	0.0105898
Peame105C01g031150	-3.46448	0.0226544
Peame105C01g031300	6.79218	3.51692e-05	6.49526	9.1171e-05	7.52565	4.52642e-06
Peame105C01g031440	3.20489	0.000498341	3.36324	0.000276271	3.20608	0.00061089
Peame105C01g031510					-1.01786	1.93189e-23
Peame105C01g031590	-1.71291	1.41777e-06	-1.64666	6.70577e-06	-1.72433	1.61923e-06
Peame105C01g032100			-1.2668	0.0232633			1.56252	0.00662491
Peame105C01g032200	-3.75797	4.22078e-09	-3.88126	2.50087e-08	-2.71152	5.67606e-06
Peame105C01g032380	1.05348	1.18572e-06	1.07231	9.01029e-07	1.08005	7.76894e-07
Peame105C01g032420			1.28082	9.94765e-08
Peame105C01g032630	-1.3022	0.0111904			-1.36205	0.0092609	-1.53119	0.00687132
Peame105C01g033440							3.6031	0.0284532
Peame105C01g033750			-2.90182	0.0406926
Peame105C01g033810	-2.20806	1.07117e-26	-2.5129	1.49815e-26	-2.28535	3.19261e-28
Peame105C01g033850							-3.49271	0.00149774
Peame105C01g033860	1.37353	2.64993e-06	1.27797	1.51929e-05	1.27397	1.83547e-05	-2.59686	8.27575e-15
Peame105C01g034060	3.62237	8.5005e-09	3.15896	9.428e-07	3.50936	3.50172e-08
Peame105C01g034100					1.40149	0.0232844
Peame105C01g034200	2.21743	7.13337e-06	2.01668	5.81275e-05	2.26276	5.56751e-06
Peame105C01g034340	-1.97801	0.000358343	-2.80295	2.25316e-07	-2.49308	5.73468e-06	2.27559	8.42404e-05
Peame105C01g034360			-3.30895	0.0196059	-2.63613	0.019216
Peame105C01g034400	4.59818	2.9529e-06	4.99469	3.51758e-07	5.1198	1.83815e-07
Peame105C01g034470	2.10093	0.047181
Peame105C01g034480	1.28912	0.0018916	1.44698	0.000487104	1.35453	0.0012486
Peame105C01g034490	1.3263	0.0489686			1.50465	0.0265395
Peame105C01g034790			2.43399	0.0186807	2.43328	0.020887
Peame105C01g034840	-2.15383	0.000711361	-2.45083	0.000144936	-2.27158	0.000431931	-1.67594	0.0174829
Peame105C01g034860	-2.50129	6.14335e-08	-2.26623	1.6482e-06	-4.35059	1.1476e-15
Peame105C01g034900							4.67035	0.0042984
Peame105C01g034910	-2.22882	1.40512e-19	-1.66507	2.27496e-11
Peame105C01g034930	3.3384	1.0159e-34	3.33238	2.1013e-34	3.46061	4.25197e-37
Peame105C01g034940	1.69556	2.56495e-18	1.74694	2.98895e-19	1.93183	1.95689e-23
Peame105C01g035070	1.38595	2.6302e-42	1.0203	5.45695e-23
Peame105C01g035090	2.12197	0.00252633	2.18157	0.00216759	2.79552	4.42276e-05
Peame105C01g035100	1.45385	6.13349e-12	1.59447	4.61627e-14	1.59756	4.16674e-14
Peame105C01g035210	-2.74085	0.00664696	-2.6543	0.0105787
Peame105C01g035250	1.9569	7.19902e-21	1.93827	2.57635e-20	1.81511	6.60741e-18
Peame105C01g035300	1.59344	3.96759e-25	1.43634	2.42265e-20	1.25941	8.36047e-16
Peame105C01g035310			1.27809	0.016184
Peame105C01g035350			-2.03744	5.64914e-45	-1.60913	4.25477e-30
Peame105C01g035420	1.26259	5.80482e-12
Peame105C01g035460			-1.50251	0.0144415
Peame105C01g035720	1.76928	2.48594e-29
Peame105C01g035770	-3.33045	4.56392e-32	-3.40932	9.14795e-32	-3.41289	4.84039e-33
Peame105C01g035790							-2.23489	0.035995
Peame105C01g035800							-1.7326	6.3905e-05
Peame105C01g035850	-5.06937	0.000638088	-3.64179	0.0184264	-2.93647	0.0215347
Peame105C01g036190	1.30388	0.0387677	1.58298	0.0108571
Peame105C01g036220							-3.61104	0.0310699
Peame105C01g036320	1.47821	2.13096e-09	1.26627	4.44289e-07	1.01891	7.42539e-05
Peame105C01g036440	2.19827	2.25663e-17	1.74325	5.53692e-11	2.17029	8.35844e-17
Peame105C01g036460	2.01041	1.04284e-06	1.59252	0.000161008	1.89157	5.98644e-06
Peame105C01g036620	1.66391	5.6593e-05
Peame105C01g036680	1.22287	9.71749e-07					2.34491	2.04009e-20
Peame105C01g036690	1.58478	0.00598135					2.24856	0.000155141
Peame105C01g036700							-3.50228	0.01308
Peame105C01g036740			1.0704	1.7786e-07
Peame105C01g036760			1.47653	1.70491e-06
Peame105C01g036800	1.35963	3.07134e-22
Peame105C01g036990	-4.0378	8.03533e-11	-2.08139	0.00109489
Peame105C01g037000	-1.1379	0.00669769					1.4059	0.00119988
Peame105C01g037020			2.06497	0.00349812			-3.43752	0.0164057
Peame105C01g037090	2.22304	1.04417e-12	2.02935	1.43556e-10	1.54076	2.1358e-06
Peame105C01g037100	3.64523	0.0024707	3.07	0.0139118	3.87642	0.0014216
Peame105C01g037180	6.92871	0.00941975	7.23892	0.00668174	6.36522	0.0214241
Peame105C01g037200	1.03621	0.000575561
Peame105C01g037240	-1.898	5.28916e-08	-2.0957	1.16237e-08	-1.71325	1.0381e-06	-1.14502	0.00351477
Peame105C01g037390			-2.55779	0.0243451
Peame105C01g037430							1.16345	0.00932918
Peame105C01g037450	-2.43743	1.34311e-05	-2.67482	1.7851e-06
Peame105C01g037470	1.46539	1.1307e-30	1.42419	9.57139e-29	1.30888	2.04914e-24
Peame105C01g037530							-3.09986	0.0117551
Peame105C01g037540							-1.25003	0.0102904
Peame105C01g037600	1.30646	4.20349e-13	1.10878	1.25841e-09
Peame105C01g037610			4.47614	0.0300862
Peame105C01g037620	4.13365	0.00913814	4.56056	0.00382887	4.29501	0.00761085
Peame105C01g037630	1.9375	0.00013435	2.5163	4.29277e-07	1.73012	0.000933387
Peame105C01g037650			-1.68406	6.67832e-23	-1.50679	1.71581e-18
Peame105C01g037700							2.43321	0.000407152
Peame105C01g037710			-1.11338	0.00107142
Peame105C01g037880							1.62526	1.45488e-08
Peame105C01g037900					1.16867	0.0264114
Peame105C01g037910	-1.75762	3.32521e-06	-1.451	0.000165884	-1.11304	0.00544734	-1.57053	0.000102116
Peame105C01g038060	-2.23295	1.57552e-23	-1.78652	2.23468e-15	-1.9355	5.11405e-18
Peame105C01g038080	-3.2703	3.01819e-08	-2.55962	1.47046e-05	-2.5399	1.27325e-05
Peame105C01g038100	3.99243	0.02426	4.1467	0.0192905	3.82493	0.0363316
Peame105C01g038120	-1.13316	0.000758494
Peame105C01g038130			-1.02819	0.0130293
Peame105C01g038170							-1.35571	0.0195779
Peame105C01g038180	2.26585	0.00369863			2.15647	0.00706379	-2.80114	0.00345541
Peame105C01g038240	-4.70297	1.45151e-17	-5.23555	5.85795e-16	-4.9753	2.3907e-18
Peame105C01g038290	-1.12811	1.62566e-08	-1.46895	1.9347e-13	-1.41418	1.31879e-12
Peame105C01g038320	-1.98398	1.77256e-09	-1.54121	4.5014e-06	-1.26781	0.000218117	-1.48002	3.48995e-05
Peame105C01g038370							-1.52783	0.0317415
Peame105C01g038400							-1.54809	0.00783508
Peame105C01g038450	2.84476	6.01876e-19	3.05007	1.52128e-21	3.03293	2.48279e-21
Peame105C01g038460			1.09278	0.001134			-1.28456	0.00179767
Peame105C01g038470	-1.04659	0.00166599					-1.81593	3.6242e-07
Peame105C01g038590	-1.55603	7.15295e-13	-1.56627	7.84786e-13	-1.41691	9.70201e-11
Peame105C01g038600	-4.73401	7.7722e-14	-4.80541	1.72759e-12	-3.92281	4.80509e-11
Peame105C01g038640	1.10532	4.6309e-07	1.05133	2.08275e-06
Peame105C01g038720			1.04504	8.09436e-09
Peame105C01g038780			-1.1151	0.0490314			2.00436	0.000312776
Peame105C01g038830	-1.58228	5.18072e-16	-1.10911	2.33484e-08	-1.38685	1.51704e-12
Peame105C01g038940	-2.97872	1.91754e-50	-3.26857	1.03899e-58	-2.96095	1.33468e-49
Peame105C01g038980	-2.63229	2.75142e-12	-3.43836	1.8661e-15	-2.50809	2.73786e-11	1.5151	3.0581e-05
Peame105C01g039020							-2.39495	4.4234e-07
Peame105C01g039030	-1.10119	7.82014e-18			-1.24412	3.26426e-22
Peame105C01g039040			-1.00342	8.92436e-07	-1.07901	1.03574e-07
Peame105C01g039080					1.16912	6.05831e-15
Peame105C01g039170	-6.92758	2.13897e-06	-3.58732	0.00114439	-3.4382	0.000550363
Peame105C01g039180							-1.01534	0.030126
Peame105C01g039260	1.11004	1.22196e-17
Peame105C01g039270	1.24866	3.88536e-47	1.15829	3.70738e-40	1.02387	1.39335e-31
Peame105C01g039310	1.16516	1.65381e-09	1.59323	6.50442e-17	1.27352	4.63572e-11
Peame105C01g039340							-3.24445	0.00560894
Peame105C01g039360			1.18835	2.10186e-09	1.09074	4.96237e-08
Peame105C01g039380	1.18799	2.34625e-29	1.15362	1.23006e-27	1.13822	7.13712e-27
Peame105C01g039430	-1.44371	1.56455e-61	-1.53448	1.3487e-66	-1.53547	1.30396e-68
Peame105C01g039480			-2.09057	0.00366534
Peame105C01g039540	-3.26231	5.49425e-73	-3.53372	2.1265e-80	-3.8496	7.08413e-96
Peame105C01g039550	1.50544	1.41914e-06	1.4635	3.19595e-06	1.50843	1.69492e-06
Peame105C01g039600			1.06979	1.53986e-11
Peame105C01g039640	5.70111	0.0134067	6.87439	0.00231315	7.22117	0.00141287	5.33847	0.0353109
Peame105C01g039740	5.23243	0.000657649	4.97836	0.00137721	4.89974	0.00186567
Peame105C01g039810	-1.3965	1.33172e-12	-1.21661	1.07236e-09
Peame105C01g039820	1.21929	1.31219e-32	1.2421	1.30048e-33	1.233	3.89512e-33
Peame105C01g039830							-1.21353	0.00128607
Peame105C01g039860			1.57189	1.4546e-12	1.13286	6.74175e-07
Peame105C01g039890							1.5161	4.06842e-07
Peame105C01g039910	1.19314	5.98202e-10
Peame105C01g040000							1.26888	0.0229414
Peame105C01g040040	-1.93645	9.86135e-05	-1.49584	0.00349573	-1.21083	0.0230087	-1.3326	0.0154279
Peame105C01g040070	1.96036	4.2298e-06	2.28951	6.0862e-08	2.06923	1.37056e-06
Peame105C01g040080	1.56391	4.05909e-08	1.62159	1.43217e-08	1.28203	1.22038e-05
Peame105C01g040100							2.60939	0.000109558
Peame105C01g040110	1.63738	0.0001881	1.96572	5.79768e-06	2.08954	1.43591e-06
Peame105C01g040190			3.55265	0.0304128
Peame105C01g040340	1.95665	0.0478888	2.45937	0.0107649
Peame105C01g040360	1.44412	3.93073e-39	1.13094	3.85496e-24	1.16615	1.32834e-25
Peame105C01g040370	1.39885	2.48651e-31	1.43214	1.11196e-32	1.52363	7.10114e-37
Peame105C01g040400	-1.131	6.9975e-20	-1.14998	1.85114e-20
Peame105C01g040410					-1.09313	1.70999e-09
Peame105C01g040420	-4.30204	9.23082e-20	-9.40332	2.86504e-13	-5.69183	1.76667e-22	-1.29434	0.0043884
Peame105C01g040440					1.12848	9.57674e-10
Peame105C01g040490			-3.31203	0.00281862	-3.32782	0.00107391	-2.90883	0.017357
Peame105C01g040500							1.14622	0.000108267
Peame105C01g040580	1.19597	6.35033e-15
Peame105C01g040610	-5.5051	6.43631e-14	-3.81031	5.12035e-08
Peame105C01g040650							-1.17252	0.0109396
Peame105C01g040690							-1.7362	6.46766e-08
Peame105C01g040700	1.40251	9.08897e-06	1.24017	0.000132437	1.27645	7.95435e-05
Peame105C01g040730	-3.6933	0.000659339	-3.57975	0.00179031	-6.30649	1.59735e-05
Peame105C01g040770	-2.53398	5.84508e-46	-2.89357	6.58323e-55	-2.58523	3.16442e-47
Peame105C01g040790	-1.95363	3.64996e-22	-1.9381	3.37455e-21	-1.59006	4.10401e-15
Peame105C01g040810							1.06579	0.011503
Peame105C01g040820							1.08754	2.32526e-13
Peame105C01g040910	-2.60007	3.00172e-09	-1.8738	2.70763e-05	-1.06901	0.0242343	-1.10939	0.0258433
Peame105C01g040920					1.01489	3.08472e-08
Peame105C01g040930							-3.80135	0.00384451
Peame105C01g040980			-1.1413	1.04854e-13
Peame105C01g041000	-1.45926	0.000488367	-1.5764	0.000159094
Peame105C01g041040	-3.59473	0.00339159	-3.58043	0.0102669			-4.8796	0.00217299
Peame105C01g041110	-4.98787	0.022959	-4.54896	0.0427982			-4.95928	0.0357009
Peame105C01g041290	-3.38506	2.47993e-08	-1.58672	0.00892682			2.05868	0.00054802
Peame105C01g041380			1.10027	0.0267197
Peame105C01g041400							1.69659	7.66178e-05
Peame105C01g041410							5.188	7.37279e-05
Peame105C01g041430	-4.13678	3.98488e-08	-3.44825	4.56888e-06
Peame105C01g041440			-1.80337	0.00248889			-2.82386	5.47872e-05
Peame105C01g041450	1.70177	2.19269e-25	1.37361	1.02659e-16	1.29627	6.1298e-15	1.12937	1.85957e-10
Peame105C01g041470	-1.67977	0.00886023
Peame105C01g041520	1.85214	0.033935					2.37212	0.00967456
Peame105C01g041530	1.9318	0.000228811	1.7379	0.00109905	1.61615	0.00292046	1.41594	0.0140787
Peame105C01g041540	1.10426	5.0541e-11
Peame105C01g041570	-1.46044	1.58519e-18	-1.72757	1.55092e-24	-1.13576	1.38412e-11
Peame105C01g041600	2.1787	0.0458356	2.38922	0.0275951	2.34492	0.0342827
Peame105C01g041670							2.06447	0.00616902
Peame105C01g041690			1.25502	0.000186299	1.16051	0.000674894
Peame105C01g041740	-1.06106	6.47265e-06					-1.10507	1.568e-05
Peame105C01g041770	-2.49815	1.38382e-62	-2.37332	3.88517e-55	-2.22423	2.52561e-50
Peame105C01g041790							2.99249	0.00128787
Peame105C01g041800	-1.44927	6.33474e-05	-2.21819	1.74211e-09	-2.06094	1.43746e-08
Peame105C01g041910					1.20046	8.44339e-05
Peame105C01g041930							-2.03103	0.000268848
Peame105C01g041960	-1.61669	0.00075024					1.36476	0.00814176
Peame105C01g041970	1.40328	1.10468e-17			1.13381	9.39448e-12
Peame105C01g041990	-1.18333	0.00037298	-1.87711	7.07225e-09	-1.2109	0.000321841
Peame105C01g042000	-2.29099	2.19377e-06	-3.76733	2.92754e-14	-3.1093	1.54428e-10
Peame105C01g042020	-1.39989	3.78545e-15	-1.57532	7.87742e-19
Peame105C01g042030	3.99952	0.0329271
Peame105C01g042060							1.00899	0.00350363
Peame105C01g042100							1.0576	1.13944e-08
Peame105C01g042130	3.19023	0.000720315	3.22702	0.000674227	3.59098	0.000141776
Peame105C01g042160	-1.81178	3.24631e-05	-1.98621	5.85597e-06	-1.71507	0.000109126	-1.37157	0.00407707
Peame105C01g042250			-1.00088	8.77459e-22
Peame105C01g042280	2.13581	1.31917e-12	2.12138	2.39873e-12	2.08325	6.55787e-12
Peame105C01g042310	1.04542	1.84447e-07
Peame105C01g042320	3.23583	1.97118e-36	3.34778	7.17514e-39	3.40843	3.42727e-40
Peame105C01g042350							-1.11547	0.042281
Peame105C01g042360							1.90582	0.00274206
Peame105C01g042380			-1.14881	2.06056e-08
Peame105C01g042410	-1.22855	6.86867e-06	-1.27547	4.20093e-06
Peame105C01g042420	1.15554	2.72195e-10	1.15436	3.26749e-10
Peame105C01g042500	-2.4961	4.93946e-06
Peame105C01g042590	4.24022	0.015109	4.29354	0.0142789	4.65542	0.00811595
Peame105C01g042610	-1.05631	0.0411883					-1.28944	0.0183102
Peame105C01g042620							1.78992	5.93974e-09
Peame105C01g042640	-1.28041	4.43916e-05	-1.68618	5.71371e-08	-2.11354	7.1421e-12
Peame105C01g042670					1.58346	0.0397654	3.03253	4.4257e-05
Peame105C01g042700	4.63281	0.0174491	3.9433	0.0484448	4.57748	0.0219378
Peame105C01g042720	-1.86883	1.53857e-71	-1.61171	3.3707e-53	-1.60371	7.95059e-53
Peame105C01g042730	1.12927	1.17383e-14
Peame105C01g042750	1.07925	2.64968e-06	1.17856	3.04463e-07	1.26456	3.23941e-08
Peame105C01g042760			-1.21492	0.0106846	-2.14707	2.31755e-06	1.8455	0.000120278
Peame105C01g042780					-1.78422	9.25429e-07
Peame105C01g042790	1.74446	0.00131478
Peame105C01g042830	1.28842	4.29408e-08
Peame105C01g042880	-1.4276	2.17246e-05
Peame105C01g042890			-1.15178	6.1225e-15
Peame105C01g042940			-1.19033	0.00023047
Peame105C01g042950							-1.49401	0.0167559
Peame105C01g042980			-1.15414	4.8976e-06
Peame105C01g042990							1.2407	4.05316e-06
Peame105C01g043000			-1.76815	0.00554827	-1.78375	0.00508357	-2.01055	0.00377906
Peame105C01g043030							-4.56173	0.0397949
Peame105C01g043040	-4.47847	2.13464e-28	-3.02495	2.0248e-13			-1.81787	4.92835e-05
Peame105C01g043050			1.14153	8.7314e-18	1.12316	3.45605e-17
Peame105C01g043060							-1.05494	0.0100197
Peame105C01g043080	-5.48015	0.0303253
Peame105C01g043090							2.84527	8.35583e-14
Peame105C01g043120	-2.99811	2.36832e-14	-1.69621	1.04591e-05
Peame105C01g043140	-1.17717	1.74185e-07
Peame105C01g043160	-1.08198	2.12879e-16	-1.02264	1.88043e-14
Peame105C01g043240			-1.13019	3.04865e-34
Peame105C01g043270	-2.37413	0.00200361	-1.72025	0.0315757
Peame105C01g043370	-1.87219	2.18696e-10	-2.35757	9.98831e-16	-1.69906	1.2763e-08	-1.4716	3.48813e-06
Peame105C01g043400	-2.43059	5.40524e-05	-3.87038	6.26582e-11	-4.19874	1.2574e-12	-2.61617	3.92861e-05
Peame105C01g043420	-4.25445	7.40882e-06	-4.2307	5.02193e-05	-7.58603	1.18656e-07	-6.53962	1.64717e-05
Peame105C01g043440	-3.20075	1.85441e-05	-1.90336	0.0145444			-3.17495	9.18606e-05
Peame105C01g043470	-1.89088	5.29655e-05					1.46435	0.00382523
Peame105C01g043510							-1.97494	0.0391171
Peame105C01g043530	-2.89977	2.23791e-14	-2.69448	2.14807e-12	-2.12334	3.23941e-08
Peame105C01g043540					1.03906	0.0333628
Peame105C01g043560					-1.47798	3.08227e-07
Peame105C01g043590	-1.31669	9.2227e-09	-1.92538	1.59622e-17	-1.52753	2.45489e-11
Peame105C01g043600	-1.8407	5.31669e-24	-1.99105	1.01295e-27	-1.94643	1.47982e-26
Peame105C01g043670			-1.11634	0.0338836
Peame105C01g043760	-2.11725	0.00654585
Peame105C01g043810	2.77711	6.53557e-06	3.00403	1.01999e-06	2.89484	3.00701e-06
Peame105C01g043820	-2.16675	0.0373482					2.59091	0.0157509
Peame105C01g043830	-3.07906	2.05004e-06	-3.34468	2.76906e-06	-5.09448	3.8357e-09	-5.33622	4.41745e-05
Peame105C01g043850	-1.65138	4.75565e-07	-1.79992	4.32692e-08	-2.0901	1.66006e-10
Peame105C01g043920							-1.10381	9.76766e-06
Peame105C01g043930	1.13052	1.44381e-06	1.43148	6.53267e-10	1.20825	2.88219e-07
Peame105C01g043940	-2.43825	6.19708e-20	-1.49243	1.94874e-08	-1.19129	6.90001e-06
Peame105C01g043950			1.02566	7.89329e-23
Peame105C01g043960					1.14933	2.46563e-20
Peame105C01g043980							-1.11246	0.00352939
Peame105C01g044010	-1.75441	8.15412e-23	-1.83066	2.1801e-24	-1.57731	1.54501e-18
Peame105C01g044020	-1.16083	0.00390881	-1.32401	0.00172167	-1.18959	0.00374642	-3.66794	2.75067e-07
Peame105C01g044030	-1.64502	0.00692024	-1.77266	0.00449371
Peame105C01g044170	-1.53911	0.00496729	-1.1701	0.0396082			-1.93052	0.000813756
Peame105C01g044230							-2.03155	0.00429241
Peame105C01g044250							-3.67031	0.000412023
Peame105C01g044260	-2.3052	5.9013e-25	-1.61453	8.00679e-13	-1.42671	2.56512e-10
Peame105C01g044280			-1.2752	1.99442e-23	-1.18941	1.3849e-20
Peame105C01g044290	-1.5201	0.0103643
Peame105C01g044310	-1.37165	0.000145056			-1.22906	0.000904446	1.11795	0.0041129
Peame105C01g044320	1.66611	0.0116369	1.50889	0.0246469			2.35354	0.000487495
Peame105C01g044350							1.0342	0.000178694
Peame105C01g044360	-3.01738	0.00030993					3.17648	0.000227236
Peame105C01g044390	-1.49707	0.0141763	-3.24983	1.95324e-08	-2.84146	1.14737e-06	2.13631	0.000571937
Peame105C01g044400	2.03317	1.87938e-05	1.04254	0.0428059
Peame105C01g044440							3.67948	0.00141957
Peame105C01g044550							4.01959	0.0041129
Peame105C01g044560							3.94268	0.00857757
Peame105C01g044580							3.79409	0.00532616
Peame105C01g044590	3.61321	0.0248889	3.31853	0.0435124	3.90375	0.0166075	3.51939	0.0437276
Peame105C01g044600							4.54876	0.000920052
Peame105C01g044610							3.94139	0.00102069
Peame105C01g044640	-1.92188	1.58559e-56	-1.92279	4.03038e-54	-2.02918	7.18728e-62
Peame105C01g044680			-1.0603	8.28016e-05
Peame105C01g044730					2.00621	1.22496e-08
Peame105C01g044740							-1.81522	3.39482e-05
Peame105C01g044750							1.16159	2.75695e-09
Peame105C01g044760	-2.66204	2.73234e-44	-2.67788	3.08925e-44	-2.05573	6.97681e-27
Peame105C01g044770	-2.50922	0.00711458	-3.0891	0.000939384	-2.48685	0.00907955	2.89908	0.00237357
Peame105C01g044790	2.68483	0.00549468	2.17577	0.0310999	2.43445	0.0153319
Peame105C01g044830	-1.62741	0.00100675	-1.22785	0.0165745			-2.85803	1.47485e-08
Peame105C01g044920							-2.23004	0.000376923
Peame105C01g044930	-1.75572	0.00989543	-2.8605	2.21567e-05
Peame105C01g044980	-1.67078	0.000883757	-1.11858	0.0334218
Peame105C01g045000	1.20186	7.52598e-12
Peame105C01g045010			-1.11723	0.0327258			1.65185	0.00173395
Peame105C01g045040	-1.05081	9.20319e-09
Peame105C01g045050	-2.14348	2.12455e-10	-1.9264	2.08174e-08	-1.68509	7.24652e-07
Peame105C01g045070	-1.1429	2.60448e-07	-1.03015	5.06645e-06
Peame105C01g045080	1.3433	2.83793e-30	1.33293	1.11468e-29	1.0746	1.62494e-19
Peame105C01g045100			1.48856	6.4151e-06
Peame105C01g045110	1.99293	0.0104253	1.76583	0.0264568	1.82857	0.0232673
Peame105C01g045130	-2.357	2.5966e-15	-1.92383	1.84147e-10	-1.91628	7.31062e-11
Peame105C01g045140	-2.30243	7.13212e-09	-2.26122	1.83668e-08	-2.52621	2.83831e-10	1.35061	0.00163472
Peame105C01g045190	-1.86196	0.00110563	-1.51439	0.00979562	-2.47611	1.28521e-05
Peame105C01g045270			-1.31696	0.0349776			-3.57497	1.63488e-06
Peame105C01g045280			-1.73715	0.0491972
Peame105C01g045310			-3.2885	0.00755086			-2.73796	0.0403089
Peame105C01g045340	-2.80131	0.00659063
Peame105C01g045360	-2.20014	1.56331e-05	-2.37752	4.9271e-06	-1.59971	0.0023062
Peame105C01g045430	-1.47429	0.0113244	-1.96817	0.000866643	-1.62708	0.00591818	-1.42778	0.0280641
Peame105C01g045470							-1.15547	0.011144
Peame105C01g045490	-1.12808	6.33806e-10	-1.58191	3.75783e-18
Peame105C01g045530							3.17709	3.45842e-06
Peame105C01g045550							2.38803	0.00193405
Peame105C01g045560	1.14365	0.0141126					2.01637	1.55866e-05
Peame105C01g045590	1.24964	0.0213855	1.88822	0.000286399	1.62123	0.00244943	1.18235	0.0460857
Peame105C01g045610					1.42645	9.81731e-11
Peame105C01g045620	-2.74575	0.00452708	-3.0531	0.00206074	-3.40917	0.000566115
Peame105C01g045630	-3.48709	6.01182e-14	-2.20336	2.67121e-06	-1.65694	0.000568135	-1.46653	0.00417966
Peame105C01g045710	2.05851	0.0163988					-1.93411	0.0408839
Peame105C01g045720	2.01326	7.75727e-08	2.1835	5.58775e-09	1.48878	0.0001416
Peame105C01g045740	1.03517	0.0164305
Peame105C01g045750	-2.11714	1.75051e-07	-1.72417	2.94802e-05	-1.58501	0.000140815
Peame105C01g045770							2.15054	0.00902159
Peame105C01g045780	1.33676	1.22928e-10
Peame105C01g045810			-1.14308	0.0319485	-1.13189	0.0363316	-2.5569	6.52193e-06
Peame105C01g045820							2.53113	0.011659
Peame105C01g045900	2.61094	0.0103163	2.26347	0.0310089	3.26207	0.00117729
Peame105C01g045950							-2.67184	0.000795505
Peame105C01g045960	2.60844	3.83358e-09
Peame105C01g045970	-2.81879	1.74818e-14	-2.41323	7.91117e-11	-2.59488	2.3605e-12
Peame105C01g046000	-2.4209	2.29327e-15	-2.66937	2.37643e-18	-1.89877	9.73351e-10
Peame105C01g046110	-1.13508	6.16001e-16	-1.01247	8.75329e-13	-1.03655	2.44489e-13
Peame105C01g046120	-2.14805	0.0229975	-3.0225	0.0025801	-2.2015	0.0231765
Peame105C01g046170	-1.76735	1.0589e-13	-1.37079	1.37593e-08
Peame105C01g046190							1.05456	5.01119e-06
Peame105C01g046210							1.01085	0.000697999
Peame105C01g046260	-5.7773	8.29563e-12	-3.54551	3.20591e-05
Peame105C01g046330	1.14412	0.000279174	1.28295	4.14668e-05			1.33037	5.22471e-05
Peame105C01g046340	-1.15401	0.0131497
Peame105C01g046390	1.2957	5.69017e-34	1.11261	4.52607e-25	1.1849	2.42333e-28
Peame105C01g046440	1.59845	5.3759e-08	1.47451	6.73473e-07
Peame105C01g046540	1.25758	9.02656e-09	1.41524	8.36761e-11
Peame105C01g046550	1.45325	0.0362078	2.13123	0.00133135
Peame105C01g046560							-2.33845	0.00121939
Peame105C01g046570	1.55829	2.02482e-07	1.23979	6.68327e-05
Peame105C01g046610							-1.61826	0.010936
Peame105C01g046650			1.12319	9.96517e-06
Peame105C01g046710	1.14843	0.0174095
Peame105C01g046730							3.75841	0.00179967
Peame105C01g046740	-4.38142	0.00634623					4.35141	3.37906e-06
Peame105C01g046790							4.64625	9.45833e-05
Peame105C01g046800	2.77664	0.0201196			2.58404	0.0365734
Peame105C01g046810					-5.23906	0.0452608
Peame105C01g046850					1.24106	3.60746e-08
Peame105C01g046860					1.37674	3.63861e-12
Peame105C01g046870					1.53191	4.94725e-06	-1.87805	4.40795e-06
Peame105C01g046880							1.40578	3.9415e-05
Peame105C01g046900			-1.20966	8.68414e-05	-1.89609	2.76385e-10	1.69106	7.763e-08
Peame105C01g047010	5.21281	0.0387547			5.59082	0.02903
Peame105C01g047020	2.29746	4.8402e-07	2.2745	7.13073e-07	2.85428	2.88337e-10
Peame105C01g047050							-2.71046	0.000187874
Peame105C01g047070							-1.24354	0.000225418
Peame105C01g047120	2.99035	0.000110608	2.68259	0.000652213	1.95184	0.0189408
Peame105C01g047140	-1.70226	0.0105256	-1.62389	0.0168607			-4.09918	2.90869e-06
Peame105C01g047160	1.26908	1.74868e-40					1.07177	2.93407e-26
Peame105C01g047180							2.88195	0.00069684
Peame105C01g047210	-1.72623	3.46319e-31	-1.6227	1.8033e-27	-1.34316	3.56118e-19
Peame105C01g047220	1.06694	1.03467e-26
Peame105C01g047230	-1.39614	5.67815e-06	-2.22366	2.20187e-13	-2.05466	1.34131e-11
Peame105C01g047260	-3.58261	2.76278e-104	-2.83388	1.80334e-67	-2.56847	5.12797e-58
Peame105C01g047270							-1.76071	1.16427e-10
Peame105C01g047310	4.41183	0.0394083	4.39412	0.0414693	5.01047	0.0201091
Peame105C01g047330	1.07708	1.78216e-05
Peame105C01g047840	1.53908	0.00293911	1.25856	0.0182258	1.61478	0.00205473
Peame105C01g047850	2.01806	0.00061656	2.06295	0.000490357	1.9289	0.00136003
Peame105C01g047870	-1.05677	4.93593e-09	-1.47261	3.73295e-16	-1.01693	2.53296e-08
Peame105C01g047910	-2.53235	9.13214e-42	-2.46223	5.89424e-39	-1.38394	2.55078e-13
Peame105C01g047960	1.42065	3.73029e-12	1.20976	6.16218e-09
Peame105C01g048020							1.76594	4.23762e-05
Peame105C01g048030	-1.06588	2.0968e-06
Peame105C01g048050			-1.22823	1.04217e-17	-1.13996	3.47022e-16
Peame105C01g048060	1.21865	0.00020207
Peame105C01g048150					1.03246	0.00799154
Peame105C01g048180	-3.24588	2.8839e-21	-2.05898	2.25417e-09	-2.94411	9.72441e-18	-1.29898	0.000528071
Peame105C01g048240					-1.33246	0.00458338
Peame105C01g048250							-1.50309	0.0271236
Peame105C01g048260							-1.40447	0.00352062
Peame105C01g048280	-2.7275	0.00202712
Peame105C01g048310							-1.14336	0.0157468
Peame105C01g048350			-2.41094	2.20784e-08	-2.02648	2.71688e-06
Peame105C01g048360	-6.02799	1.68807e-22	-4.53123	1.24108e-13	-4.86305	1.73698e-15
Peame105C01g048390			2.1339	0.0094502	1.93405	0.0223179
Peame105C01g048410	-1.21091	5.642e-11
Peame105C01g048430			-1.69075	4.38145e-07	-1.13751	0.00111761	-1.26738	0.000455208
Peame105C01g048440							-1.74593	0.0239916
Peame105C01g048520	-1.22878	2.91627e-06	-1.27927	2.6454e-06	-1.19221	7.41516e-06
Peame105C01g048580			1.67743	2.4386e-08	1.39626	5.32799e-06
Peame105C01g048610	1.14817	4.92428e-07
Peame105C01g048620							2.24297	0.000425582
Peame105C01g048630	-1.85835	5.48137e-14	-1.85943	2.02973e-13	-1.9702	2.89129e-15
Peame105C01g048640							1.96757	1.07661e-07
Peame105C01g048650	-2.13122	1.09916e-24	-2.26965	5.65218e-26	-1.72561	6.73329e-17
Peame105C01g048660	1.38601	5.23411e-55			1.02066	5.16116e-30
Peame105C01g048680	-1.67571	0.00793896	-2.06955	0.00204871			-2.06681	0.00658304
Peame105C01g048700							2.02146	1.39205e-07
Peame105C01g048710			-1.11751	0.0447045
Peame105C01g048780					1.67502	0.0138683
Peame105C01g048790							-2.43796	0.0144843
Peame105C01g048830	-2.48001	2.13325e-102	-2.62073	9.24916e-110	-2.17904	5.48254e-80
Peame105C01g048840	-2.25972	0.00131986	-1.69709	0.0194837			-2.57891	0.000856682
Peame105C01g048870	1.6744	1.31414e-32	1.24709	2.10204e-18	1.06708	1.19941e-13
Peame105C01g048910			1.20878	0.0378805
Peame105C01g048950			1.05345	0.0267181			1.30404	0.00778651
Peame105C01g048970					2.29478	0.0428656
Peame105C01g048980	1.08841	1.30965e-09	1.27835	8.54409e-13
Peame105C01g049000	-2.00777	1.25478e-06	-1.26553	0.00308345
Peame105C01g049050	1.51929	0.00222036	1.5723	0.00162466	1.73889	0.000463527
Peame105C01g049060	1.25543	0.00268489	1.25745	0.00292402
Peame105C01g049070	1.31381	3.69159e-09	1.02722	7.55243e-06	1.09563	1.60637e-06
Peame105C01g049130							-1.69477	6.48416e-07
Peame105C01g049150	-1.2822	3.82961e-06			-1.18166	2.83026e-05
Peame105C01g049190	1.38748	0.000132717					-1.39117	0.000343849
Peame105C01g049250							1.52753	8.13769e-09
Peame105C01g049260	1.2444	1.17166e-08
Peame105C01g049290							-1.27173	0.00484903
Peame105C01g049310	-3.70085	4.58869e-51	-3.63898	8.73397e-48	-3.685	2.60943e-50	1.71756	7.31135e-12
Peame105C01g049320	-1.12752	5.86427e-11			-1.03194	3.13153e-09
Peame105C01g049340	-2.68352	2.8458e-06	-1.75104	0.00337453			-2.58067	2.37258e-05
Peame105C01g049360	6.63323	3.08963e-05	6.20878	0.00012135	6.26437	0.000113871
Peame105C01g049390	-1.3938	0.00669653					-1.84795	0.000504251
Peame105C01g049490							-1.65276	0.0059657
Peame105C01g049500	-1.01506	0.012196
Peame105C01g049520	-3.4297	0.000346855					-6.07042	9.69813e-05
Peame105C01g049530	-3.41814	3.34289e-12	-3.83479	3.18683e-14	-2.63628	9.33471e-08
Peame105C01g049560	-1.03008	9.72906e-14	-1.07707	1.32071e-14	-1.22701	8.97329e-19
Peame105C01g049730	-1.49277	0.0185625	-1.87145	0.00284847	-3.34704	5.29794e-08
Peame105C01g049760	4.6797	0.0198045	4.55893	0.0249392	4.23311	0.0435736
Peame105C01g049790					1.03608	5.69537e-09
Peame105C01g049850							-2.19856	0.0235814
Peame105C01g049860	-1.27608	1.75923e-05
Peame105C01g049900							-4.1128	0.00128787
Peame105C01g049910							5.47381	0.0336661
Peame105C01g049930							-3.31268	3.80348e-07
Peame105C01g049950			1.04674	0.0187688	1.02155	0.0247076
Peame105C01g049990			1.29572	3.38214e-07
Peame105C01g050010	-1.28841	3.40782e-21	-1.1131	5.60348e-16	-1.26063	3.34404e-20
Peame105C01g050030	1.24604	1.77547e-11	1.4382	6.63992e-15	1.31848	1.2857e-12
Peame105C01g050050	1.00132	4.82694e-09
Peame105C01g050090	1.17709	1.42556e-32
Peame105C01g050100	1.19464	1.49285e-35	1.01573	1.18531e-25
Peame105C01g050110	1.62332	0.0440983			1.66631	0.043482
Peame105C01g050160	-6.02632	1.03077e-05
Peame105C01g050200	-1.72553	0.0125609	-2.16075	0.00292203	-2.51861	0.000437645
Peame105C01g050230	1.13757	0.0131055	1.03045	0.0271898
Peame105C01g050240	1.2305	5.95109e-13	1.1072	1.46761e-10	1.04474	1.79677e-09
Peame105C01g050260	-2.0306	4.49709e-06	-2.03944	6.14594e-06
Peame105C01g050440							-2.10354	0.0356876
Peame105C01g050450	1.96099	0.0153232
Peame105C01g050470	-1.06135	0.00144111	-1.61466	7.29463e-07	-1.20318	0.000320394
Peame105C01g050480	-2.42475	2.25483e-43	-1.97803	3.86687e-29	-2.034	2.0329e-31
Peame105C01g050690							3.00468	0.00998672
Peame105C01g050720	-5.9043	0.00559717	-5.46511	0.0121023	-4.56015	0.0259777
Peame105C01g050740	-1.17807	0.000541482	-2.11393	4.34977e-10	-1.29726	0.000157316
Peame105C01g050750	-1.23848	7.76673e-07	-2.27334	3.29696e-20	-1.94672	3.38497e-15	-1.59079	1.79154e-09
Peame105C01g050840	-1.14808	5.05364e-07	-1.15826	6.21428e-07	-1.04221	7.13383e-06
Peame105C01g050870					1.02392	3.08643e-09
Peame105C01g050880	1.54368	0.0343582	1.70259	0.019061	1.92446	0.00769699
Peame105C01g050900							-1.01763	0.0301044
Peame105C01g050910	-2.06046	0.0053673					-1.70047	0.0454242
Peame105C01g050930							1.61168	7.27445e-09
Peame105C01g050940	-1.21193	0.00298704	-1.3639	0.000845686	-1.10323	0.00873372	-1.53058	0.000412847
Peame105C01g050950					-1.31953	4.21519e-05
Peame105C01g050990	2.67645	9.61776e-07	2.45196	9.07866e-06	2.57967	3.11746e-06
Peame105C01g051030	2.60123	1.03793e-07	2.44585	7.87229e-07	2.84155	6.18472e-09
Peame105C01g051070					1.92402	0.0196547
Peame105C01g051080	1.93527	1.21947e-08	1.82135	1.34417e-07	1.88255	4.32335e-08
Peame105C01g051120	1.12628	0.00153868
Peame105C01g051130			2.13765	0.000122783
Peame105C01g051150					-1.01735	0.00331535
Peame105C01g051160	-3.30642	3.52772e-19	-3.1527	4.52088e-17	-4.21659	1.65522e-27	-2.01358	3.33116e-07
Peame105C01g051190	-1.50259	7.32234e-15	-1.40245	1.34805e-12
Peame105C01g051210	-2.35924	9.98656e-17	-2.92716	6.59124e-25	-2.79051	8.73958e-23	-1.24679	6.18166e-05
Peame105C01g051220	-4.27174	3.09925e-05	-3.79741	0.000251316	-1.97461	0.0498647
Peame105C01g051240	-2.28402	2.33362e-08	-1.79705	1.62789e-05	-2.4214	3.58012e-09	1.43136	0.00138811
Peame105C01g051260					-6.21586	0.00237366
Peame105C01g051270	4.88542	0.00823551	3.8401	0.0470403	5.64607	0.0022435
Peame105C01g051280	-2.36932	1.62655e-12	-2.39376	2.52286e-12	-2.30912	8.18548e-12
Peame105C01g051300	-1.57935	4.31441e-20	-1.82787	4.03552e-26	-1.62543	4.73152e-21
Peame105C01g051310	-1.03532	0.000604496	-1.28053	2.58705e-05	-1.49315	7.04741e-07
Peame105C01g051320	-1.35353	0.000707919	-1.50653	0.00046015	-1.59245	9.79767e-05	-2.66084	1.0465e-05
Peame105C01g051350	-1.68964	0.00080205	-1.68159	0.000915875			-1.56147	0.00380213
Peame105C01g051410	-1.27265	0.00332639	-1.76002	3.43619e-05	-1.59508	0.000214111	-2.80582	3.25732e-10
Peame105C01g051440	1.86267	0.000341385
Peame105C01g051470	-1.86112	0.0310337					-4.79412	5.62122e-08
Peame105C01g051490							-3.32901	0.0116538
Peame105C01g051500					-2.84904	0.0103582
Peame105C01g051540	-1.79623	8.70213e-05	-1.41198	0.00270553
Peame105C01g051590	-1.32078	0.0207541	-2.21355	5.94201e-05			-2.1162	0.000324007
Peame105C01g051610	1.0402	3.22475e-05
Peame105C01g051620	3.1339	1.08623e-17	3.21298	1.681e-18	3.21122	2.05951e-18
Peame105C01g051670							3.71192	3.26879e-06
Peame105C01g051730	-3.56279	6.73944e-37	-3.05142	2.28789e-27	-1.89006	1.81834e-11
Peame105C01g051740	-1.27326	0.000725424	-1.20567	0.00156667	-1.46029	0.000108513
Peame105C01g051760	2.54533	0.00478566	2.66686	0.00317483	2.79293	0.00210821
Peame105C01g051780			-1.07701	2.49996e-09	-1.00058	2.62535e-08
Peame105C01g051810							1.43073	0.00185215
Peame105C01g051840			-1.9832	2.01702e-08	-1.52053	1.03612e-05	-2.5814	4.38731e-10
Peame105C01g051860	-1.30239	0.000152486			-1.40913	5.03507e-05	-2.20886	1.46574e-08
Peame105C01g051880							1.29612	0.000524547
Peame105C01g051890	-2.49431	2.11301e-10	-2.53431	1.76255e-10	-2.09943	1.30622e-07	-1.60169	0.000186756
Peame105C01g051900	-1.25031	7.29521e-36	-1.33994	1.04466e-39	-1.60112	1.07717e-56
Peame105C01g051910	-1.41822	0.0108799
Peame105C01g051920	-1.88491	1.20296e-06	-1.73064	1.05204e-05	-1.07948	0.00916801	-2.03667	8.93544e-07
Peame105C01g051930	-3.83581	1.65478e-50	-4.50361	7.07948e-59	-3.38954	6.19764e-41
Peame105C01g051960	-1.36675	0.0348492					1.54281	0.0221442
Peame105C01g051970			7.17975	0.0192926	8.30067	0.00656671
Peame105C01g052080	5.36565	0.00126284	6.52647	5.56864e-05	5.33937	0.00164262
Peame105C01g052110							4.55417	0.0022192
Peame105C01g052170	1.36754	1.07526e-13	1.54983	3.53736e-17	1.21606	7.54645e-11	1.26993	1.87461e-10
Peame105C01g052180							-2.29799	2.56463e-05
Peame105C01g052210							-2.64784	4.53892e-06
Peame105C01g052230							-2.39953	9.13317e-07
Peame105C01g052240			-1.45419	0.000825627	-2.94744	2.74547e-12	1.41913	0.00176619
Peame105C01g052250	1.29073	0.0100366	1.54908	0.00173452	1.19227	0.0215882
Peame105C01g052270			1.38475	0.0157675
Peame105C01g052290			1.13376	1.8768e-05
Peame105C01g052350	2.73348	0.00943544
Peame105C01g052360	3.1383	0.00518525	2.53585	0.0293761
Peame105C01g052370	-1.69659	1.5842e-27	-1.60815	3.46728e-24	-1.07938	6.41402e-12	-1.0018	4.33325e-09
Peame105C01g052390	-1.75909	0.0452595					-2.09681	0.031643
Peame105C01g052410	1.63824	3.57255e-12	1.08219	9.08922e-06
Peame105C01g052450	1.0389	0.0282217					1.57337	0.00109489
Peame105C01g052470	-3.12252	2.33775e-57	-3.26561	7.10354e-62	-2.9633	1.17771e-51
Peame105C01g052480	2.28288	3.35254e-05
Peame105C01g052520	-2.407	2.53648e-60	-1.96884	1.38877e-40
Peame105C01g052530	-1.31619	0.00165461
Peame105C01g052540	-2.32347	1.47912e-40	-1.9512	1.02811e-28	-2.02686	2.93751e-31
Peame105C01g052570	-1.09377	3.97618e-12	-1.14183	5.89705e-13	-1.46322	1.26167e-20
Peame105C01g052620	-2.26687	9.60059e-28	-2.41773	3.10639e-30	-2.08186	1.5131e-23
Peame105C01g052700							2.27841	0.0195779
Peame105C01g052710	1.73299	5.4925e-28	1.13334	1.96234e-12	1.1581	6.97218e-13
Peame105C01g052720					-1.05523	1.22874e-10
Peame105C01g052730	-1.53136	2.33035e-08	-1.73657	1.56915e-09	-1.98796	1.70578e-12
Peame105C01g052740	-2.08571	5.10053e-74	-1.4098	1.49186e-34
Peame105C01g052770			-2.40061	9.5245e-09	-1.39058	0.00166743
Peame105C01g052790	-2.45031	2.78538e-06	-1.64544	0.00230977	-2.47011	2.98181e-06	1.21891	0.0360172
Peame105C01g052800	-1.10983	3.95998e-08	-1.20171	2.86961e-09
Peame105C01g052820	-2.00779	4.47639e-12	-1.76287	1.90414e-09	-2.17818	8.19188e-14
Peame105C01g052830	-1.4302	0.00490642	-2.00647	5.03772e-05	-1.90616	0.000142785	1.64462	0.00190703
Peame105C01g052870	-1.74851	0.00157371	-2.15565	7.69526e-05	-1.36345	0.0190689	-2.65149	2.92214e-06
Peame105C01g052900					-2.20159	0.00011706
Peame105C01g052910	-1.3385	7.20582e-08	-1.10918	1.22691e-05	-1.00647	8.05694e-05
Peame105C01g052930	-1.6504	0.0412559
Peame105C01g052990							1.25963	2.13732e-10
Peame105C01g053170							-1.24815	3.17215e-06
Peame105C01g053190			3.06101	0.0464492
Peame105C01g053200	1.80308	4.24496e-07	2.01181	1.51531e-08	1.9959	2.14273e-08
Peame105C01g053330	-3.55502	1.36564e-39	-3.69683	2.17662e-39	-2.8822	9.37682e-28	-1.17471	3.36393e-05
Peame105C01g053340	1.51637	1.64339e-06
Peame105C01g053360	-1.77482	0.000526086	-2.59178	2.35967e-07	-1.69415	0.00118626	1.75492	0.00116361
Peame105C01g053390	-2.16087	8.40474e-07	-2.20963	4.8679e-07	-1.80519	5.95269e-05	-1.43821	0.00276004
Peame105C01g053410							-2.75021	0.0378827
Peame105C01g053420	-1.02718	9.82388e-13	-1.12755	9.7132e-15	-1.15197	1.62708e-15
Peame105C01g053480	-1.27793	1.42679e-06	-1.2615	2.56453e-06	-1.78804	1.41447e-11
Peame105C01g053500	-1.33471	0.000260072
Peame105C01g053540	1.6524	1.57837e-74	1.60267	1.14908e-69	1.46417	2.62949e-58
Peame105C01g053550					-1.0069	0.00972927
Peame105C01g053590							-2.53939	1.53469e-05
Peame105C01g053610	1.10439	0.00523125	1.75152	4.08844e-06
Peame105C01g053620	4.9502	0.0346319
Peame105C01g053630	1.68727	1.43479e-11	1.71513	7.66092e-12	1.60572	1.9274e-10
Peame105C01g053650					-1.20668	0.00193573
Peame105C01g053660	-1.03535	5.32457e-11	-1.05967	2.42254e-11	-1.25708	1.49663e-15
Peame105C01g053670	-1.73351	0.000474699	-1.76087	0.000493703			-1.11222	0.0488321
Peame105C01g053680	2.08326	3.52817e-36	1.71552	2.10712e-24	1.69141	8.28691e-24
Peame105C01g053690							2.5364	0.0121851
Peame105C01g053710							3.10453	0.00724544
Peame105C01g053730			-1.17454	0.000387035	-1.73384	7.72507e-08	1.09957	0.0016989
Peame105C01g053740	-3.15167	2.25164e-20	-2.93065	1.16129e-17	-2.62277	2.41489e-14	-2.12403	6.76664e-09
Peame105C01g053780			-1.13093	0.000182398	-1.22688	4.39028e-05
Peame105C01g053790	-3.27116	3.9535e-33	-3.54761	1.45682e-35	-3.08395	9.52491e-30
Peame105C01g053800	-1.44879	2.57044e-28
Peame105C01g053810							1.80737	0.00269475
Peame105C01g053860	-1.00333	0.00256808	-1.01733	0.00234288	-1.18032	0.000382598
[truncated: 10,461 more rows]

## Sheet: Table S4
Table S4: Differentially expressed Persea americana genes (log2(fold change) > 1 | < -1, adjusted p-value (FDR) < 0.05) at various time-points following inoculation of the susceptible rootstock R0.12 with Phytophthora cinnamomi, compared to a mock-inoculated control.
	6-hpi R0.12 vs. Mock-inoculated		12-hpi R0.12 vs. Mock-inoculated		24-hpi R0.12 vs. Mock-inoculated		120-hpi R0.12 vs. Mock-inoculated
Gene ID	log2(fold change)	p-adjusted	log2(fold change)	p-adjusted	log2(fold change)	p-adjusted	log2(fold change)	p-adjusted
Peame105C00g001670	6.82624	0.00322409
Peame105C00g001870	3.61475	3.30647e-08
Peame105C00g001930	3.29675	0.0464365
Peame105C00g001940	-4.16891	0.000829374
Peame105C00g001950	3.62037	5.43313e-08					2.60743	0.000389392
Peame105C00g002690							6.44758	0.0127849
Peame105C00g002750							5.15792	0.0408663
Peame105C00g004130	3.89317	0.000820609
Peame105C00g004200	7.65168	0.030944
Peame105C00g004210	-3.22466	0.0332139
Peame105C00g004240	2.50988	0.0155335
Peame105C00g004270	10.1702	2.26228e-05
Peame105C00g004290	-1.60618	0.0344667
Peame105C00g004400	6.30797	2.60804e-06
Peame105C00g004560	2.23957	0.00100685
Peame105C00g004860	4.8611	0.0066512
Peame105C00g004890	-2.28624	3.33126e-05
Peame105C00g005090	3.01287	0.0272264					3.15572	0.0318903
Peame105C00g005120	5.90129	6.18654e-15					1.97364	0.0339841
Peame105C00g006220	5.68385	2.83329e-05
Peame105C00g006270	5.86764	5.84441e-13
Peame105C00g006730	4.83479	0.00248175
Peame105C00g008040							-5.61109	0.000591184
Peame105C00g008340	9.9343	1.10964e-14
Peame105C00g008350	9.22861	1.29467e-12
Peame105C00g008500	-3.28938	0.0053501
Peame105C00g010270	2.84924	4.57902e-44
Peame105C00g010280	8.96156	2.06896e-19
Peame105C00g010310	9.61282	4.7825e-12
Peame105C00g010320	10.3456	7.2864e-16
Peame105C00g010340	2.23306	1.19751e-14
Peame105C00g010350	8.12839	0.0109124
Peame105C00g010360	6.66131	4.33192e-28
Peame105C00g010380	7.94299	3.53026e-09
Peame105C00g010390	8.95793	7.83438e-07
Peame105C00g010400	9.01899	7.66252e-51
Peame105C00g010410	7.40202	1.90399e-08
Peame105C00g010430	5.72867	3.57464e-06
Peame105C00g010440	10.3307	4.39302e-17					3.47495	0.0371904
Peame105C00g010450	6.22699	3.04403e-09					2.61875	0.0371569
Peame105C00g010460	8.11468	7.94084e-05
Peame105C00g010470	10.5341	3.34277e-14
Peame105C00g010500	5.1549	1.16861e-82
Peame105C00g010510	5.95795	9.58478e-19
Peame105C00g010550	6.11892	1.39539e-54
Peame105C00g010560	8.02396	4.98861e-70
Peame105C00g010570	6.3434	2.59826e-25
Peame105C00g010580	7.89654	2.15431e-66					-3.96807	0.00861246
Peame105C00g010630	6.21259	8.9266e-59
Peame105C00g010640	8.00135	3.55623e-13
Peame105C00g010660	6.88997	2.31762e-06					4.58069	0.00552578
Peame105C00g010690	10.2248	0.0355644
Peame105C00g010760	8.19545	0.0032322
Peame105C00g010780	8.80258	9.36166e-15
Peame105C00g010850	8.7955	1.75577e-26
Peame105C00g010890	10.2563	8.22241e-16
Peame105C00g010900	8.46362	1.14118e-10
Peame105C00g010950	5.54137	0.0203719
Peame105C00g011050	4.61102	5.92485e-09
Peame105C00g011160	7.90747	0.0474798
Peame105C00g011360	4.97755	5.21911e-09
Peame105C00g011380	5.98572	0.00113394
Peame105C00g011400	4.86647	1.18354e-79
Peame105C00g011420	7.072	1.87059e-119
Peame105C00g011430	10.8154	1.1581e-149
Peame105C00g011440	4.98049	3.88122e-13
Peame105C00g011450	1.33397	0.00719425
Peame105C00g011460	6.06694	7.98663e-09
Peame105C00g011470	9.62024	3.23523e-123
Peame105C00g011480	9.31242	9.0436e-106
Peame105C00g011490	6.82931	0.00563306
Peame105C00g011500	10.1905	1.0405e-15
Peame105C00g011510	6.7481	1.84974e-06
Peame105C00g011520	5.04031	2.12121e-16
Peame105C00g011610							-2.10483	0.00288485
Peame105C00g011670	6.64686	4.78427e-30
Peame105C00g011680	6.17015	2.52232e-13
Peame105C00g011690	10.6316	2.42526e-82					3.06108	7.03716e-07
Peame105C00g011700	8.71057	0.0421958
Peame105C00g011750	11.9409	8.73583e-28					2.89226	0.0330306
Peame105C00g011770	5.25838	1.19532e-12
Peame105C00g011780	4.02461	6.01353e-06
Peame105C00g011810	7.22634	2.75572e-123
Peame105C00g011820	4.48192	2.41742e-31
Peame105C00g011830	8.61498	1.26867e-88					1.67284	0.000901703
Peame105C00g011840	7.72434	1.289e-93					1.6957	7.62314e-05
Peame105C00g011850	7.14878	0.00778685
Peame105C00g011880	5.94751	6.58138e-05
Peame105C00g011890	8.09478	8.25495e-05					5.29511	0.0254472
Peame105C00g011910	9.40502	1.64989e-06
Peame105C00g011920	8.82994	8.5054e-05
Peame105C00g011930	7.60604	0.00315267
Peame105C00g011940	5.39078	0.0213582
Peame105C00g011950	4.72704	4.1709e-06
Peame105C00g011960	5.64334	7.00644e-25
Peame105C00g011970	9.83807	8.08159e-08					5.49528	0.00957552
Peame105C00g011980	6.37718	5.14074e-63
Peame105C00g011990	6.56337	4.22616e-72					1.15171	0.00847805
Peame105C00g012140	6.26451	0.0263728
Peame105C00g012150	8.25092	0.00366994
Peame105C00g012160	3.8082	0.00148567
Peame105C00g012190	8.34079	0.00261702
Peame105C00g012200	6.81541	0.0356765
Peame105C00g012210	5.99952	0.0198148
Peame105C00g012230	8.35087	2.77846e-08
Peame105C00g012240	11.1482	1.59821e-09					4.84679	0.0294601
Peame105C00g012250	10.3741	5.56164e-08
Peame105C00g012260	9.06673	7.98579e-114
Peame105C00g012270	6.9462	4.72882e-20
Peame105C00g012320	7.67788	0.00111581
Peame105C00g012350	8.53678	0.0072692
Peame105C00g012380	6.18875	1.04394e-28
Peame105C00g012390	6.59889	7.96877e-66
Peame105C00g012460	9.77617	1.24474e-19
Peame105C00g012470	8.01018	5.39256e-45					2.18581	0.00146043
Peame105C00g012480	3.5109	0.0310149
Peame105C00g012490	5.04501	0.00758545
Peame105C00g012500	4.59423	0.00420527
Peame105C00g012510	5.81682	0.000982643
Peame105C00g012520	6.22417	1.27645e-120
Peame105C00g012640	-1.14623	0.0426184
Peame105C00g012660	9.98586	9.89897e-07
Peame105C00g012670	2.27047	0.00248571
Peame105C00g012680	5.49042	3.77962e-05
Peame105C00g012690	6.61298	0.00122718
Peame105C00g012720	6.705	1.31205e-05
Peame105C00g012730	7.48404	1.2366e-51					-1.78831	0.0145112
Peame105C00g012740	5.74002	1.82744e-111
Peame105C00g012790	4.43663	0.0268913
Peame105C00g012800	4.00831	2.67269e-07
Peame105C00g012820	7.46468	0.0446332
Peame105C00g012830	9.34277	5.87825e-14
Peame105C00g012850	4.10228	0.037267
Peame105C00g012860	8.54888	2.61109e-09
Peame105C00g012870	7.7496	0.0104721
Peame105C00g012890	4.29837	0.00434956
Peame105C00g012900	9.11418	4.95336e-56
Peame105C00g012910	9.4378	6.22689e-25					2.37086	0.0325172
Peame105C00g012920	4.78406	1.15634e-48
Peame105C00g012930	6.35043	2.02537e-48
Peame105C00g012940	2.29035	0.0325205
Peame105C00g012950	7.59592	3.4951e-06
Peame105C00g012960	7.0062	4.92275e-96
Peame105C00g012970	5.32739	6.5574e-51
Peame105C00g012980	10.1666	9.58782e-11
Peame105C00g012990	5.96	6.61906e-12
Peame105C00g013010	7.12225	0.0352595
Peame105C00g013020	6.13974	1.16089e-07
Peame105C00g013030	6.35371	0.000105127
Peame105C00g013050	9.16306	3.98642e-09					6.26635	0.000298404
Peame105C00g013060	7.3353	0.000850299
Peame105C00g013070	6.7373	0.00123515
Peame105C00g013080	5.09107	0.0169101
Peame105C00g013090	7.04306	2.35565e-19					2.23658	0.0165111
Peame105C00g013100	7.74629	1.21851e-42
Peame105C00g013110	7.16025	0.00273267
Peame105C00g013120	6.93779	0.00322178
Peame105C00g013140	4.33891	2.87269e-08					-4.0711	0.0104982
Peame105C00g013190	5.77368	1.66798e-12
Peame105C00g013550	3.19473	4.02452e-12
Peame105C00g013560	5.10703	3.56372e-30
Peame105C00g013570	9.07513	1.30071e-05
Peame105C00g013590	7.22124	1.68985e-21
Peame105C00g013600	7.74176	8.897e-166
Peame105C00g013610	7.88523	9.17056e-40
Peame105C00g013630	8.8894	7.76109e-11
Peame105C00g013640	9.53744	3.35903e-140					1.75731	8.92715e-05
Peame105C00g013650	9.50772	2.75551e-07
Peame105C00g013700	9.75181	3.80012e-12
Peame105C00g013770	10.7084	2.16293e-10
Peame105C00g013780	6.49576	0.0173215
Peame105C00g013790	8.05403	0.00207925
Peame105C00g013830	9.48997	0.00510675
Peame105C00g013840	8.62966	4.85116e-09
Peame105C00g013860	7.2504	1.53693e-07
Peame105C00g013890	6.60234	7.00254e-08
Peame105C00g013900	6.11644	6.28457e-40
Peame105C00g013910	9.47996	2.54523e-14
Peame105C00g013920	5.42763	1.5244e-06
Peame105C00g013930	3.17828	9.7977e-30
Peame105C00g013940	3.2265	0.00254675
Peame105C00g013960	9.38859	9.75235e-13
Peame105C00g013970	10.1286	5.2485e-26					2.90925	0.0100133
Peame105C00g013980	7.31004	3.1334e-16
Peame105C00g013990	11.7038	4.44252e-06
Peame105C00g014000	9.26724	1.21843e-15
Peame105C00g014010	7.74157	0.00473627
Peame105C00g014030	4.16461	0.011496
Peame105C00g014040	4.7465	2.61969e-07					-4.35437	0.0135599
Peame105C00g014050	8.79233	8.94847e-06					4.67116	0.0491338
Peame105C00g014060	10.0665	1.26165e-07
Peame105C00g014080	9.58622	1.06751e-84					1.66266	0.00497864
Peame105C00g014090	9.50009	5.25449e-14
Peame105C00g014100	3.60271	0.00114764
Peame105C00g014110	9.9444	0.0012127
Peame105C00g014120	6.7529	0.01027
Peame105C00g014130	5.77082	2.87234e-10
Peame105C00g014140	7.26593	0.000240378
Peame105C00g014150	6.03863	0.000540397
Peame105C00g014160	8.53465	8.03384e-10
Peame105C00g014180	6.14593	5.26962e-09
Peame105C00g014190	2.45298	1.23938e-08
Peame105C00g014200	6.18535	1.00394e-72
Peame105C00g014210	5.86377	5.86145e-65
Peame105C00g014220	4.92601	7.69018e-22
Peame105C00g014230	10.1097	1.55149e-15
Peame105C00g014240	4.24261	0.0152276
Peame105C00g014250	7.64787	0.0279663
Peame105C00g014260	2.72703	1.77845e-05
Peame105C00g014270	4.58564	0.0275642
Peame105C00g014280	6.25995	0.0130582
Peame105C00g014400	10.2422	6.85353e-06
Peame105C00g014420	7.49466	0.0277283
Peame105C00g014470	6.64079	2.3538e-30
Peame105C00g014480	7.15049	6.58906e-07
Peame105C00g014490	5.69618	1.87076e-71
Peame105C00g014500	4.9246	1.0637e-31
Peame105C00g014510	5.40936	3.0049e-65
Peame105C00g014520	9.37332	2.0698e-11
Peame105C00g014530	5.92692	1.31711e-06
Peame105C00g014540	9.39036	1.42697e-70
Peame105C00g014550	5.57798	4.51888e-34
Peame105C00g014710	6.62769	0.0103003
Peame105C00g014840	8.12894	0.0307924
Peame105C00g014850	8.73426	1.00737e-14
Peame105C00g014880	7.1522	0.0301684
Peame105C00g014890	6.17447	0.00979225
Peame105C00g014900	7.60805	0.0460638
Peame105C00g014910	6.14933	0.00424506
Peame105C00g014920	6.20651	1.59703e-09
Peame105C00g014960	6.27508	9.8256e-08
Peame105C00g014970	7.64036	1.62216e-29
Peame105C00g014980	11.5416	1.06419e-20
Peame105C00g014990	4.83438	7.94577e-09
Peame105C00g015050	10.0645	2.72902e-85					2.42777	3.4821e-05
Peame105C00g015190	-1.24141	1.74214e-16
Peame105C00g015210	2.83416	5.93701e-05
Peame105C00g015230	-6.82457	2.53464e-06
Peame105C00g015240	-2.97885	4.39859e-09					-1.40588	0.0124574
Peame105C00g015290	-3.39071	0.0356945
Peame105C00g015320	-3.76672	0.0258178
Peame105C00g015330	-3.26717	0.041502
Peame105C00g015780	-1.1219	0.0126246
Peame105C00g015920	-2.0719	0.00202385
Peame105C00g016180	-1.8982	8.00877e-08
Peame105C00g017530	1.69917	0.0153845
Peame105C00g017640	1.95875	4.22018e-29
Peame105C00g017650	2.80248	2.04103e-09
Peame105C00g018580							2.06697	0.0449962
Peame105C00g018660	1.36906	0.0147236	1.66144	0.015068
Peame105C00g018820							-5.29667	0.00183954
Peame105C00g019420	-1.35028	0.0164398
Peame105C00g019610	-4.271	0.00568338
Peame105C00g019710	-4.05859	0.0115897
Peame105C00g020090			-1.16122	0.0436381
Peame105C00g020260	5.19029	2.06871e-06
Peame105C00g020430	11.0573	3.04179e-28
Peame105C00g020500	2.01994	0.000337663
Peame105C00g020530	1.3505	0.0266655
Peame105C00g020540	-1.27544	0.00797405
Peame105C00g020720	2.57016	0.0171632
Peame105C00g020730	7.58784	0.00476673
Peame105C00g020750							-5.5976	0.00838381
Peame105C00g020850							3.38917	0.0194611
Peame105C00g021850	-4.07461	0.00984178
Peame105C00g021890	-1.74364	3.1262e-05					1.06929	0.0231127
Peame105C00g021910	-1.85256	3.26095e-05
Peame105C00g021930							1.13669	0.0323846
Peame105C00g021940	1.5952	0.00924477
Peame105C00g022030	2.02654	0.0336205
Peame105C00g022040	3.91768	0.000125762
Peame105C00g022090	1.13163	0.00517543					-1.57326	0.00113169
Peame105C00g022260	1.04343	0.00181772
Peame105C00g022550							-2.40479	0.000286953
Peame105C00g022590	4.51034	0.00787232
Peame105C00g022940	-2.51026	0.0042181					-1.73007	0.0291093
Peame105C00g023300	5.24879	0.000359841
Peame105C00g023320	-4.01667	0.0139013
Peame105C00g023490	-6.56187	0.00325559
Peame105C00g023550	-4.30499	0.00883436
Peame105C00g023620	-3.59492	0.0219123
Peame105C00g023680	-3.05818	2.09102e-29	-1.06564	0.00127744
Peame105C00g023700	5.85823	0.000405489
Peame105C00g023870	-3.8888	1.04224e-12
Peame105C00g024090	2.25282	0.0097116
Peame105C00g024120	1.89482	0.000336702
Peame105C00g024140	7.03561	0.0136176
Peame105C00g024150	4.26954	0.048714
Peame105C00g024670	-3.84558	4.93156e-14
Peame105C00g024810	-1.01883	4.97824e-08
Peame105C00g024870	1.49071	1.12013e-05
Peame105C00g024960							-1.02773	0.0108304
Peame105C00g024970	-2.37427	8.09801e-19
Peame105C00g025020	-4.73758	0.0138679
Peame105C00g025030							-4.0745	0.0237926
Peame105C00g025170	1.39752	0.00534111
Peame105C00g025220	-3.35247	0.0367439
Peame105C00g025870	-4.01796	0.0110089
Peame105C00g026010	4.43699	0.0426611
Peame105C00g026060	-1.66553	1.0197e-07
Peame105C00g026100	1.9767	0.0199031
Peame105C00g026180	8.76531	1.81489e-05
Peame105C00g026230	4.0515	0.000163379
Peame105C00g026390	-5.09259	0.018755
Peame105C00g027090	-4.65408	0.00867758
Peame105C00g027150	1.42899	0.00175869
Peame105C00g027160	3.43019	1.28197e-18
Peame105C00g028150	5.16067	0.000350272
Peame105C00g028250	-1.35786	0.0428135
Peame105C00g028510							2.83198	0.0479538
Peame105C00g028570	2.15927	0.00027101			-5.49568	0.0102619
Peame105C00g028620	2.95284	0.000120563					2.6434	0.00155484
Peame105C00g028640	5.37922	0.00386867
Peame105C00g028660	2.6983	1.82303e-05
Peame105C00g028670	1.73492	0.000498045
Peame105C00g028700	2.00272	3.45997e-06					1.06957	0.0345964
Peame105C00g028750	-1.49366	1.84326e-30
Peame105C00g028760	2.02712	1.09139e-07
Peame105C00g028800	3.40766	2.65898e-14
Peame105C00g028830	2.80113	0.0195964
Peame105C00g028920							1.46543	0.00799601
Peame105C00g031080	-4.18436	0.00876162
Peame105C00g031340	1.76138	0.0234891
Peame105C00g031360	-3.06339	0.00183402
Peame105C00g031400	4.43816	0.0125128
Peame105C00g031470					-5.70829	0.041935
Peame105C00g031580	4.35885	0.0380434
Peame105C00g031660	2.42853	0.0392957
Peame105C00g031700	5.61317	0.0355761
Peame105C00g031780	2.34965	1.88896e-05
Peame105C00g031830	3.68788	0.000458438
Peame105C00g031940	2.27342	0.011811
Peame105C00g031970	2.65302	0.00747293
Peame105C00g031990	4.2976	0.0468417
Peame105C00g032110	3.54839	0.0261241
Peame105C00g032200	5.73138	0.0132444
Peame105C00g032350	2.5037	0.00334795
Peame105C00g032370	-2.64353	0.0006906
Peame105C00g032850			-3.80432	0.0198776
Peame105C00g032880	4.53688	0.039558
Peame105C00g032910	1.75281	0.00363668
Peame105C00g032920	2.31105	0.000436067
Peame105C00g032980	1.13591	0.00241903
Peame105C00g034020	4.21651	0.00966676
Peame105C00g034030	2.05522	4.79807e-06
Peame105C00g034160			-1.44968	0.0442941
Peame105C00g034180							1.08672	0.000551978
Peame105C00g034220							1.03779	0.00282947
Peame105C00g034280	-2.2621	0.00233479
Peame105C00g034510	1.9981	0.0107694
Peame105C00g034810	-4.27977	0.00284412			-5.78834	0.00612551
Peame105C00g035120	-1.70329	0.000594707
Peame105C00g035190	-4.48753	5.93185e-08
Peame105C00g035210	-2.47286	0.00165619
Peame105C00g035240							-4.10899	0.0246991
Peame105C00g035270	-4.71173	3.91534e-06
Peame105C00g035280	2.65164	2.76687e-05
Peame105C00g035580	4.01272	0.00081298
Peame105C00g035700	1.31365	0.000153844
Peame105C00g035730	5.11707	6.01741e-05
Peame105C00g035790	6.99036	0.0320794
Peame105C00g035930	2.77648	0.0321329
Peame105C00g035980	3.50086	0.0171477
Peame105C00g036070	2.57314	0.00120642
Peame105C00g036280	1.60729	0.0288267
Peame105C00g036770	-2.04098	0.0454368
Peame105C00g036870	3.06904	0.000105127
Peame105C00g036880	1.58936	0.000115582					1.28021	0.00487919
Peame105C00g037050	1.39511	0.0211313
Peame105C00g038340	1.5414	0.00195654
Peame105C00g038600	-3.21734	1.06975e-05
Peame105C00g038780	4.30155	5.65895e-20					1.3011	0.0204397
Peame105C00g039140	-1.33394	2.64211e-06
Peame105C00g039180	8.48052	0.00049804
Peame105C00g039200	-1.99364	0.00711024
Peame105C00g039260	8.96955	0.000856626
Peame105C00g039270							2.92994	0.00376575
Peame105C00g039280	-2.91112	0.000151458
Peame105C00g039300	2.85242	1.32379e-06
Peame105C00g039340	8.70759	0.00159368
Peame105C00g039370	-1.99953	0.0198136
Peame105C00g039440					4.75515	0.00275653
Peame105C00g039470	4.61779	4.81506e-06
Peame105C00g039500	-3.82318	4.06779e-11
Peame105C00g039510	3.53534	0.0146491
Peame105C00g039540	-7.03815	3.18877e-06
Peame105C00g039570	7.55565	0.00308558
Peame105C00g039650	-3.53523	0.0127665
Peame105C00g039660	3.71659	3.48234e-07
Peame105C00g039750	-1.11832	0.0420113
Peame105C00g039810	-5.41548	0.0009422
Peame105C00g039820	-3.37482	0.041748
Peame105C00g039830	5.54537	1.58639e-10
Peame105C00g039900	2.65066	0.00262359
Peame105C00g039940	7.22307	1.49154e-12
Peame105C00g039950	-5.36937	0.00085576
Peame105C00g039960							1.46342	0.0473871
Peame105C00g039980	9.005	3.4661e-15
Peame105C00g039990	-4.85804	0.00292243
Peame105C00g040000							1.89392	0.00338099
Peame105C00g040020	2.38094	0.0013632
Peame105C00g040060	8.8605	2.04789e-12
Peame105C00g040080	-1.9757	0.0314803
Peame105C00g040110	2.31878	0.03806
Peame105C00g040180	-4.65298	0.00250215
Peame105C00g040260	-2.3792	0.00986715
Peame105C00g040280	2.24516	0.00415279
Peame105C00g040310							2.96589	0.0157158
Peame105C00g040320	5.16576	0.0148726
Peame105C00g040360	9.60512	7.23839e-22
Peame105C00g040390	-3.49172	4.8053e-05
Peame105C00g040400	-2.11241	0.00655438
Peame105C00g040470	9.79903	5.37932e-10
Peame105C00g040480	-3.57283	0.0488649
Peame105C00g040490	-2.88405	0.00213208
Peame105C00g040500	-1.98519	0.0381828
Peame105C00g040600	6.82511	1.85175e-05
Peame105C00g040700	5.90208	2.81391e-07
Peame105C00g040720	-3.80963	0.000132324
Peame105C00g040730	-1.76038	0.0343526
Peame105C00g040770	5.25549	0.000330831					4.6836	0.00339301
Peame105C00g040790	-2.67625	0.00205519
Peame105C00g040800	6.98654	2.58692e-23					2.88708	0.00032698
Peame105C00g040820	8.42381	2.55814e-12					4.12979	0.00290769
Peame105C00g040860	1.11687	0.0148717					1.11222	0.0251199
Peame105C00g040940	-2.73679	0.00603176
Peame105C00g040950	-5.5081	0.00110441
Peame105C00g040980	8.09462	7.79191e-32					1.82926	0.0426069
Peame105C00g041120	-2.16254	0.00561995
Peame105C00g041190	-2.87255	0.00161375
Peame105C00g041230	7.88571	2.73109e-11
Peame105C00g041310	5.3014	4.47094e-05
Peame105C00g041330	-5.16666	0.0101951
Peame105C00g041350	4.42637	8.46799e-05
Peame105C00g041360	9.04808	0.00495857
Peame105C00g041430	5.51924	1.68113e-19					1.65523	0.030353
Peame105C00g041560							2.08078	0.0491559
Peame105C00g041580	2.57793	0.0132707
Peame105C00g041710	6.69658	2.15215e-07
Peame105C00g041720	-4.47086	0.0117601
Peame105C00g041860	7.81061	1.81891e-52					2.24424	0.000380575
Peame105C00g041870	-3.92737	0.0132742
Peame105C00g041880	-2.37628	0.0249808
Peame105C00g041920	9.54903	9.70742e-07
Peame105C00g041990	6.84619	4.4557e-09
Peame105C00g042010	-3.92042	0.00353635
Peame105C00g042070	10.3213	1.51322e-19
Peame105C00g042090	-2.21012	0.0351189
Peame105C00g042410	7.10874	2.00159e-07					3.85438	0.0188582
Peame105C00g042660	-3.18972	0.0044064					-4.05196	0.00209795
Peame105C00g042700	4.16961	0.033743
Peame105C00g042900	3.13851	3.89222e-23
Peame105C00g043150	2.27434	0.00178106
Peame105C00g043160	1.25939	0.000882257
Peame105C00g043270	3.05588	0.000110602					2.35993	0.00759009
Peame105C00g043320	1.59091	2.77404e-07
Peame105C00g043370	3.21769	0.0201584
Peame105C00g043380	1.69336	3.60885e-12
Peame105C00g043620	2.31609	0.00508042
Peame105C00g043650	2.59973	7.97428e-12
Peame105C00g043680	-3.53352	0.0239507
Peame105C00g043720	-2.70318	0.00667209
Peame105C00g044100	-5.30564	0.00039502
Peame105C00g044520	4.21318	0.000244212
Peame105C00g044530	5.89485	0.0467088
Peame105C00g044540	3.39241	0.000642002
Peame105C00g044640	-3.46899	0.000134091					-1.59297	0.0397418
Peame105C00g044740	5.34051	0.00161658
Peame105C00g044840	-3.7723	0.0428262
Peame105C00g045040	-4.14391	2.99902e-05
Peame105C00g045080	-3.382	0.0352151
Peame105C00g045110							-2.451	0.0298834
Peame105C00g047010							1.8272	0.00735705
Peame105C00g047060							1.93667	0.00813108
Peame105C01g000050	-1.3372	2.5308e-30
Peame105C01g000080	-1.77243	8.16774e-41
Peame105C01g000090	4.32256	0.00118688
Peame105C01g000120	-1.93819	4.81899e-60
Peame105C01g000130	-1.18107	3.30731e-16
Peame105C01g000170							-1.14622	0.00763875
Peame105C01g000180	1.37182	1.71114e-20
Peame105C01g000190							2.30658	0.00631134
Peame105C01g000200	-3.23333	7.09928e-19	-1.09256	0.0208416
Peame105C01g000240			-1.06436	0.00342592
Peame105C01g000250							1.13535	8.74641e-05
Peame105C01g000260							-1.02863	0.00066186
Peame105C01g000310	2.12916	1.31493e-24
Peame105C01g000320	-5.58449	1.50159e-152
Peame105C01g000350							-2.81599	1.16246e-08
Peame105C01g000360	-1.47483	0.0188915
Peame105C01g000440	-1.74956	5.28051e-34
Peame105C01g000500	1.14995	0.000934105					-2.33651	6.69172e-09
Peame105C01g000540							-1.44776	0.000576241
Peame105C01g000560	-4.20919	1.76901e-05					-4.0341	0.000111735
Peame105C01g000570	-1.20971	0.0293864					-2.95032	7.52602e-08
Peame105C01g000610							1.08887	0.000163147
Peame105C01g000630	-1.11389	7.50706e-11
Peame105C01g000660	-2.52872	1.67291e-37
Peame105C01g000670	-1.60997	2.27773e-36
Peame105C01g000690							-1.37572	0.00617553
Peame105C01g000720							-1.53401	0.0264058
Peame105C01g000730	-2.08387	2.05355e-16
Peame105C01g000770	-1.48391	9.43241e-07
Peame105C01g000840	2.37717	2.05994e-12
Peame105C01g000850	1.96975	0.0312288
Peame105C01g000860	-2.41916	1.14e-08					-1.53806	0.000637401
Peame105C01g000890	1.11891	2.83122e-20
Peame105C01g000940	-2.144	0.00999986					-2.90324	0.000976686
Peame105C01g000950	-2.37815	0.00763159
Peame105C01g000960	1.33902	0.0476336
Peame105C01g000970	-3.2939	9.95926e-08
Peame105C01g000980	-2.42978	3.79625e-05
Peame105C01g001000	-3.20525	4.88515e-20
Peame105C01g001010	-3.17825	7.24313e-24
Peame105C01g001200							1.75437	0.0222531
Peame105C01g001240	1.05601	8.36415e-19
Peame105C01g001250	-2.8864	3.12089e-12
Peame105C01g001260			1.06747	0.00414797			1.47033	2.78681e-06
Peame105C01g001270	1.70577	1.29568e-19
Peame105C01g001340	-2.45363	8.81696e-08	-1.92546	0.000466316
Peame105C01g001380							1.23421	0.0156146
Peame105C01g001390	1.45631	7.87341e-09
Peame105C01g001400	-1.62893	0.00124548					-1.35415	0.0140232
Peame105C01g001410	-1.39297	0.000978659
Peame105C01g001450			1.70076	0.0211279			-2.0212	0.00146043
Peame105C01g001470	1.01395	0.0219433
Peame105C01g001540	-2.38836	2.36119e-11
Peame105C01g001560	-1.03083	0.00934802	1.47048	0.00119979
Peame105C01g001620			-1.67052	7.13871e-09
Peame105C01g001660	1.52338	4.81391e-06
Peame105C01g001680							1.04587	2.81649e-06
Peame105C01g001690	1.96242	2.59304e-11					1.10088	0.000812377
Peame105C01g001750							1.20509	2.30337e-06
Peame105C01g001780							2.66692	0.00431116
Peame105C01g001830	-1.57508	6.66584e-19
Peame105C01g001930							-1.70914	0.000880341
Peame105C01g001950	4.59019	0.0319729
Peame105C01g002050	1.43656	2.55043e-05
Peame105C01g002110							1.5222	0.00199187
Peame105C01g002310	4.29072	1.39688e-23					1.99283	2.79053e-05
Peame105C01g002320							1.4253	1.27676e-06
Peame105C01g002340							-2.38806	0.00217682
Peame105C01g002450	1.12986	7.21324e-07
Peame105C01g002530	1.40018	0.00641997
Peame105C01g002590	-4.90034	0.00252311					-4.07742	0.0080101
Peame105C01g002650	2.51276	1.2407e-32					1.12851	1.35631e-06
Peame105C01g002780	3.65713	0.000294725	2.7996	0.0396436
Peame105C01g002920							2.19679	0.000480763
Peame105C01g002970	-1.29088	2.50831e-22
Peame105C01g002990							1.55456	0.0146952
Peame105C01g003020							-3.86391	0.000798639
Peame105C01g003040	-1.3148	1.08072e-16
Peame105C01g003070							-1.36797	0.000101052
Peame105C01g003080							-1.50558	0.0346517
Peame105C01g003090	-2.1901	2.50149e-08
Peame105C01g003130	-1.08945	0.0372241
Peame105C01g003150	-2.97469	1.63207e-12
Peame105C01g003170	-1.33219	0.00305397	-1.15291	0.0480879
Peame105C01g003210	-1.29038	1.7408e-13
Peame105C01g003230	1.51734	0.000637448
Peame105C01g003240							-1.23285	0.000567459
Peame105C01g003310	-1.07199	0.00410128					-1.92112	4.40821e-07
Peame105C01g003380	-1.70096	0.0126499
Peame105C01g003410							-1.11679	7.95868e-05
Peame105C01g003510	1.04971	4.96866e-39
Peame105C01g003530	5.44563	0.0332835
Peame105C01g003550	-1.56407	2.72606e-14
Peame105C01g003580	7.39928	1.7294e-06
Peame105C01g003600							1.53886	9.51608e-05
Peame105C01g003610	3.68758	0.000418474					4.03914	0.000253626
Peame105C01g003620							2.23623	0.0148412
Peame105C01g003640			2.57372	0.00341481			-2.30513	0.0195947
Peame105C01g003690	1.91239	7.70889e-05
Peame105C01g003700							3.91507	0.000665222
Peame105C01g003740	1.04602	0.010467
Peame105C01g003780			-2.4082	5.27518e-07			-2.80597	4.02238e-10
Peame105C01g003790							1.04569	0.0224509
Peame105C01g003800			-6.12539	0.00165217			-5.73561	0.000889207
Peame105C01g003820	1.04508	2.69262e-13
Peame105C01g003830	1.41889	6.28103e-06
Peame105C01g003840	-1.27231	1.05345e-09	-1.13621	1.50194e-06
Peame105C01g003910							-3.48932	4.56481e-16
Peame105C01g003920	-3.62437	5.53873e-06					-4.52319	7.46274e-07
Peame105C01g003940							-4.08555	4.55208e-10
Peame105C01g003960	-1.46745	9.33703e-12
Peame105C01g003970	-2.33392	8.2672e-05					-2.60415	3.88165e-05
Peame105C01g003990	1.47967	5.84123e-22
Peame105C01g004000	1.21231	3.15734e-08
Peame105C01g004040	-2.05586	5.34423e-14
Peame105C01g004060	-3.80859	2.48199e-50
Peame105C01g004070	-1.42527	2.2049e-05					-1.79754	4.36147e-07
Peame105C01g004110	1.50961	6.03442e-06
Peame105C01g004120							-1.59153	0.0063353
Peame105C01g004170	1.21407	5.89666e-14
Peame105C01g004190	3.81191	0.033216
Peame105C01g004200	2.89053	1.756e-20
Peame105C01g004250	-3.79843	5.21852e-100
Peame105C01g004260							1.41547	5.59257e-09
Peame105C01g004270	1.35183	8.57644e-31
Peame105C01g004290	1.32425	6.94616e-09	1.45785	6.69759e-09
Peame105C01g004320	1.1337	0.000913494
Peame105C01g004380	-2.5464	8.10009e-10					-2.73913	3.9049e-10
Peame105C01g004410	1.83533	3.10953e-08	-1.2531	0.00283182
Peame105C01g004420							3.04455	0.0151843
Peame105C01g004430							2.09675	0.0342432
Peame105C01g004440							2.45936	0.00716443
Peame105C01g004450	1.33121	0.00478296
Peame105C01g004460							1.90196	0.0477902
Peame105C01g004480	1.26686	0.000152466
Peame105C01g004520	-2.90862	0.00748913
Peame105C01g004540					-2.10831	0.0205337
Peame105C01g004560							-1.21052	0.000135549
Peame105C01g004580	-1.85214	0.00989486					-3.7941	2.12762e-05
Peame105C01g004630	-2.82318	5.5764e-12					-2.43806	1.57402e-08
Peame105C01g004650							2.67155	0.00247205
Peame105C01g004660	1.12594	1.3655e-27
Peame105C01g004700	-4.0278	1.4532e-05
Peame105C01g004780	1.58121	4.44963e-22
Peame105C01g004800	-1.40664	0.000501701					1.23995	0.00340739
Peame105C01g004810	1.72349	7.60379e-21
Peame105C01g004840	-1.28615	0.00250277
Peame105C01g004850	1.38609	0.000236366
Peame105C01g004870	-1.14	0.0043544
Peame105C01g004880							1.62424	0.000116066
Peame105C01g004890	-2.34503	3.71129e-18					-1.96599	5.64167e-12
Peame105C01g004940							1.44364	0.0424926
Peame105C01g004970	-2.19871	2.43864e-30
Peame105C01g005020	-1.01663	0.00516378
Peame105C01g005040							1.98955	6.54297e-09
Peame105C01g005080			-5.93155	0.000769821
Peame105C01g005100	1.03268	0.0218526
Peame105C01g005130	1.05814	0.0416252
Peame105C01g005260	1.05787	1.25027e-19
Peame105C01g005290	-2.98182	2.35227e-06					-2.192	0.000963936
Peame105C01g005300	1.04283	9.05712e-07
Peame105C01g005340	-1.00097	1.8042e-10
Peame105C01g005380	1.15783	2.97319e-13
Peame105C01g005400	-1.35479	2.71028e-23
Peame105C01g005420							-4.67256	2.36382e-10
Peame105C01g005490							-1.16265	0.0499557
Peame105C01g005500							1.08834	4.54695e-05
Peame105C01g005530							1.83701	0.0122745
Peame105C01g005540	1.80861	1.68975e-12
Peame105C01g005580	1.98246	5.36327e-06
Peame105C01g005590	1.24705	8.37592e-09
Peame105C01g005620	3.1989	0.0292035
Peame105C01g005720	-1.16831	0.00735501					-1.59996	0.000429976
Peame105C01g005730							1.65425	0.01286
Peame105C01g005740							-1.55078	2.86566e-06
Peame105C01g005900	-3.67061	6.5992e-69
Peame105C01g005910	1.48362	5.5108e-07
Peame105C01g005920	1.47753	3.6769e-13
Peame105C01g005940	-4.78995	0.0310671
Peame105C01g005960	-3.35385	4.37295e-16	-1.48222	0.00528913			1.0914	0.0219966
Peame105C01g005970	1.76284	4.61079e-32
Peame105C01g006010	2.58469	6.82362e-12
Peame105C01g006060	1.86415	1.10151e-08
Peame105C01g006080							-2.31752	0.0109523
Peame105C01g006110	-1.91556	6.87812e-06
Peame105C01g006130	7.31923	7.29866e-09	3.80654	0.0316478
Peame105C01g006160	1.26368	1.65583e-26
Peame105C01g006170	2.66533	1.14166e-10
Peame105C01g006250	3.93815	0.0334863
Peame105C01g006300	-1.58612	0.00162094
Peame105C01g006310	-1.97389	9.22782e-19
Peame105C01g006350	-2.06964	9.09637e-21
Peame105C01g006370							-1.35499	7.97062e-05
Peame105C01g006380	-3.99366	0.00554885
Peame105C01g006420			1.21406	0.00659091
Peame105C01g006430	-1.96256	0.000522538
Peame105C01g006480	1.77566	9.4469e-06					1.95755	3.61117e-06
Peame105C01g006490	-5.69374	2.93941e-08	-2.74612	0.00247794
Peame105C01g006520	-3.36463	2.24308e-35					-1.22638	2.32057e-05
Peame105C01g006530	-1.58655	1.85689e-08
Peame105C01g006550	-1.15278	0.0154139
Peame105C01g006610	1.83914	0.011865
Peame105C01g006650	-2.18788	1.99198e-25
Peame105C01g006660							-1.29807	9.34899e-06
Peame105C01g006700			2.04167	4.08374e-05
Peame105C01g006720							1.65057	0.00339566
Peame105C01g006730	-1.43969	2.0314e-15
Peame105C01g006770	-1.67596	8.22238e-39
Peame105C01g006790	-5.15252	3.93088e-61
Peame105C01g006810							2.79057	0.000145083
Peame105C01g006830	-1.82977	3.64345e-10
Peame105C01g006930	-4.13312	1.31761e-23
Peame105C01g006950							-3.368	4.14206e-08
Peame105C01g006960							1.15598	3.80059e-07
Peame105C01g006980							1.25465	3.12632e-05
Peame105C01g007020							1.62473	5.66503e-05
Peame105C01g007040	-2.00622	0.000333227					-1.56759	0.0107856
Peame105C01g007070	-1.53755	0.0177101	-2.70252	0.000303295
Peame105C01g007210							1.00276	0.0175997
Peame105C01g007410	8.00317	0.000232018
Peame105C01g007420							2.03837	3.31011e-05
Peame105C01g007430			2.74857	3.72453e-05
Peame105C01g007440	1.50294	5.54415e-34
Peame105C01g007490	-2.0297	3.46111e-07					1.59562	0.000153444
Peame105C01g007520							3.32041	0.000598082
Peame105C01g007530							2.1843	0.0171757
Peame105C01g007590	1.62645	4.88819e-20
Peame105C01g007610	-3.47438	7.09811e-80
Peame105C01g007620	-1.05409	0.0260103
Peame105C01g007670	1.07798	0.0150976
Peame105C01g007690							-3.96943	0.0367115
Peame105C01g007700	-1.03879	0.0345743
Peame105C01g007750	-1.1204	0.00633858
Peame105C01g007760	-2.32481	0.000112647					-1.70273	0.00637545
Peame105C01g007790	-1.76933	1.31101e-18
Peame105C01g007800	-6.8204	0.000275165
Peame105C01g007810	-5.05734	0.00245595
Peame105C01g007840	-5.98009	4.78955e-89	-1.09682	0.00019443
Peame105C01g007850	-1.00942	7.00144e-07
Peame105C01g007910							-5.86941	0.000262911
Peame105C01g007970							5.52707	0.0262788
Peame105C01g007980			-2.7453	0.00251595
Peame105C01g007990	-2.67817	0.00145251					-2.49748	0.00523437
Peame105C01g008000	1.60337	5.28118e-29
Peame105C01g008030	1.23342	8.2545e-22
Peame105C01g008040	-2.93751	7.78371e-11
Peame105C01g008050	3.18077	0.0110849
Peame105C01g008090	-2.23501	1.84861e-12
Peame105C01g008290	-1.49373	0.00714228	-1.6531	0.0188866
Peame105C01g008320	1.07889	0.00189355
Peame105C01g008430	7.31303	0.00362585
Peame105C01g008450	-3.50709	1.36286e-10
Peame105C01g008460							1.94965	0.00432968
Peame105C01g008520							1.15383	0.00384368
Peame105C01g008570	1.41717	0.0105153
Peame105C01g008590							-1.03669	5.46604e-05
Peame105C01g008610	4.88519	0.00584853
Peame105C01g008630	-1.30857	0.000611847
Peame105C01g008640							1.63029	0.000109985
Peame105C01g008700	1.49914	0.0144521
Peame105C01g008750	4.24183	0.0065954
Peame105C01g008770							-2.33981	0.0228136
Peame105C01g008800	1.11853	1.85533e-29
Peame105C01g008820	-1.99468	0.00106496
Peame105C01g008850	2.06949	4.00275e-22
Peame105C01g008870	1.32039	4.48433e-06
Peame105C01g008930							-1.26021	5.81252e-10
Peame105C01g008940	-1.375	2.20743e-19
Peame105C01g008960	-1.5753	5.2497e-25
Peame105C01g009020	-3.08195	1.49285e-05
Peame105C01g009090							1.55725	7.88654e-05
Peame105C01g009120	-1.17486	4.50138e-07
Peame105C01g009130	1.21719	0.00151787
Peame105C01g009170	-2.97957	8.45621e-45
Peame105C01g009190	-1.16216	1.20603e-09
Peame105C01g009230							-1.0498	2.65664e-06
Peame105C01g009260	-1.76239	8.62588e-11					-1.85617	9.23852e-11
Peame105C01g009280	-1.89174	3.57033e-62
Peame105C01g009320	3.46329	5.10031e-05	-4.68369	0.0196946
Peame105C01g009330	-1.48548	5.40854e-09
Peame105C01g009360	-1.27211	1.8921e-22
Peame105C01g009420	1.6697	1.89283e-08					1.39296	1.31211e-05
Peame105C01g009450							-2.17114	4.11201e-12
Peame105C01g009490							-1.52477	2.95641e-06
Peame105C01g009510	-1.7652	8.02527e-11
Peame105C01g009540	-3.30512	0.0149708
Peame105C01g009560	-2.94602	3.24155e-97
Peame105C01g009630	-1.01682	2.34611e-06
Peame105C01g009650	-2.69649	8.29474e-10					-1.70189	0.000272543
Peame105C01g009700	-1.72879	0.000299783
Peame105C01g009710	-2.91313	0.00320356
Peame105C01g009810	1.52723	4.61443e-06					1.62355	4.09594e-06
Peame105C01g009840							1.22162	2.35349e-05
Peame105C01g009850	-1.78387	0.000332076
Peame105C01g009880							6.51932	0.0122027
Peame105C01g009990	-2.03762	0.00107697					-2.14601	0.00131576
Peame105C01g010000	-1.16394	3.36782e-13
Peame105C01g010050							-2.58021	4.27974e-06
Peame105C01g010070	-1.63472	0.000199961					-1.16932	0.0159719
Peame105C01g010090	-2.45832	3.90392e-47
Peame105C01g010110	-2.01939	3.66988e-25
Peame105C01g010160	1.22008	2.93073e-07
Peame105C01g010170	-3.03771	1.06533e-20
Peame105C01g010180	1.05877	0.0386688					-1.76506	0.000735404
Peame105C01g010190							-2.15475	0.0173049
Peame105C01g010200	-3.45021	0.00378398					-3.45775	0.00627956
Peame105C01g010220							-3.61842	0.0122255
Peame105C01g010250	6.88912	8.69582e-05
Peame105C01g010290	-3.62437	0.0281924
Peame105C01g010310							-1.27646	0.0182002
Peame105C01g010360	3.63695	0.00156599
Peame105C01g010410	-2.98902	5.6681e-43
Peame105C01g010420							-1.26585	0.0201609
Peame105C01g010440	-1.80938	0.00225332
Peame105C01g010450	1.18704	0.000567012
Peame105C01g010510	-2.49678	1.05622e-09					-2.97308	3.5286e-12
Peame105C01g010540	-1.39123	1.65782e-05					-1.18328	0.000699556
Peame105C01g010580	4.13615	0.0189739
Peame105C01g010600	-2.07782	0.00447946
Peame105C01g010620	-1.75075	2.62011e-13
Peame105C01g010630	1.87423	7.8236e-18					1.32394	1.58764e-08
Peame105C01g010660							-1.25795	0.000284116
Peame105C01g010670							1.49897	0.047
Peame105C01g010700	-1.9256	0.0434952
Peame105C01g010720	-3.85747	4.67159e-72
Peame105C01g010730	-1.32604	0.000794804
Peame105C01g010750	-2.53335	4.93901e-33
Peame105C01g010790							-1.01407	0.000565862
Peame105C01g010820	-1.16196	2.13191e-17
Peame105C01g010830							-1.76604	3.20598e-05
Peame105C01g010840	-1.00596	6.69926e-08
Peame105C01g010850	-1.59071	0.0132517
Peame105C01g010860	-1.53925	0.000893994
Peame105C01g010870	-2.83516	5.67692e-05
Peame105C01g010890							-2.76878	2.38216e-08
Peame105C01g010940							-5.73532	9.93628e-05
Peame105C01g010960	-1.16566	4.58132e-13
Peame105C01g010980	-3.68839	0.0323997
Peame105C01g010990	-1.69935	7.05836e-23
Peame105C01g011020	-2.13025	7.36884e-06
Peame105C01g011070	-1.2047	0.034244
Peame105C01g011080							-1.41011	0.00090464
Peame105C01g011300	-1.55507	1.26844e-23
Peame105C01g011310	1.28768	6.19193e-09					1.01179	2.45176e-05
Peame105C01g011320	-1.61219	6.27842e-33
Peame105C01g011360	-3.18966	1.83099e-15	1.15951	0.0299945
Peame105C01g011380	-1.26433	2.14588e-12
Peame105C01g011410	-4.79026	9.12764e-33	-2.82699	1.93468e-10			-1.93852	1.01566e-05
Peame105C01g011420	3.77952	6.04004e-09
Peame105C01g011450							2.90311	5.15645e-07
Peame105C01g011470	1.9755	6.55525e-32
Peame105C01g011510							2.17439	0.0209732
Peame105C01g011540	-1.23563	0.0415235
Peame105C01g011650							3.21841	0.00220503
Peame105C01g011670							1.49507	5.60152e-05
Peame105C01g011680							3.59435	0.0324714
Peame105C01g011690	5.9449	1.32548e-07
Peame105C01g011710	-2.97802	0.0255731
Peame105C01g011720	-2.37546	3.90085e-10
Peame105C01g011760	-4.50531	0.0036449
Peame105C01g011840	-6.52111	4.9271e-21
Peame105C01g011910							2.44386	0.027065
Peame105C01g011920	6.22159	0.00308093					5.46756	0.0186078
Peame105C01g011980	-4.13723	0.0244767
Peame105C01g012010	-1.75284	0.0268511
Peame105C01g012040	-3.99369	3.01449e-21
Peame105C01g012050	-2.02398	1.05092e-29
Peame105C01g012060	-1.4517	0.000154112					-2.13054	1.0067e-07
Peame105C01g012170	1.67229	1.37332e-06					1.07288	0.00558286
Peame105C01g012220	4.81222	0.0446824
Peame105C01g012240	-1.20117	3.88802e-05
Peame105C01g012250	-1.32568	4.09926e-05
Peame105C01g012300	-1.61759	1.83417e-17
Peame105C01g012350	-2.05687	6.34408e-73
Peame105C01g012400	3.05784	0.0285434
Peame105C01g012470	1.51829	2.46242e-07					1.03746	0.00138448
Peame105C01g012480	1.05677	7.0475e-28
Peame105C01g012500	-2.47782	5.73696e-06
Peame105C01g012530	4.61169	2.24771e-09
Peame105C01g012740							-1.62943	0.000562434
Peame105C01g012750	-2.00104	1.41226e-11					1.0538	0.00101239
Peame105C01g012760	-2.53698	1.38307e-05					1.23857	0.0420726
Peame105C01g012780	1.45438	3.75092e-15
Peame105C01g012790	-1.9809	0.000438031					1.30888	0.0384792
Peame105C01g012900	5.05734	1.85172e-19
Peame105C01g012940							1.02256	0.0481186
Peame105C01g012950	-2.55652	3.33012e-06
Peame105C01g013010	-2.83806	4.1052e-25					-1.11274	0.000155741
Peame105C01g013060	1.91865	6.92087e-12					1.1971	0.000102358
Peame105C01g013070	-1.17498	1.74587e-10
Peame105C01g013120	-2.74844	0.000242831
Peame105C01g013130	1.64435	2.70671e-07					1.21927	0.000535523
Peame105C01g013140	-2.63021	0.000233136					1.99755	0.0091243
Peame105C01g013210	-4.73316	6.57788e-09
Peame105C01g013270	-4.21222	1.9193e-15
Peame105C01g013300	1.09903	1.10495e-08
Peame105C01g013310	7.6026	0.0104791
Peame105C01g013320	-5.17581	3.06089e-52
Peame105C01g013340	-3.45561	2.23772e-07					-5.00981	1.0033e-10
Peame105C01g013370			-2.53994	0.030317
Peame105C01g013380	-2.62487	0.00991244
Peame105C01g013420	-1.419	1.81471e-09
Peame105C01g013470							-1.61648	2.35349e-05
Peame105C01g013490	1.47037	6.61182e-06					1.17274	0.000953326
Peame105C01g013530	-2.41615	3.95011e-36
Peame105C01g013570							-1.29759	0.0426269
Peame105C01g013600	1.40493	1.38357e-13
Peame105C01g013640	1.23005	2.44884e-06
Peame105C01g013710	-1.13705	1.37842e-09
Peame105C01g013750	-4.935	0.00766737					-5.96132	0.00215131
Peame105C01g013760	1.69095	1.75375e-47
Peame105C01g013780	1.15519	0.000109732
Peame105C01g013800	3.04252	0.00357391
Peame105C01g013830	2.50534	5.54463e-36
Peame105C01g013840	5.62952	0.000167505
Peame105C01g013880	1.18227	1.01276e-15
Peame105C01g013890	1.12167	4.34957e-31
Peame105C01g013940			2.09805	0.000103139
Peame105C01g013970	1.94483	1.22064e-47
Peame105C01g013980							-3.14794	0.000188818
Peame105C01g013990	1.39244	8.85821e-10
Peame105C01g014020	1.54988	1.90556e-35
Peame105C01g014060	-1.49294	0.0154999					2.41757	5.05986e-05
Peame105C01g014080							1.61187	8.32707e-11
Peame105C01g014090	-5.32175	1.3566e-47					-1.94902	8.10794e-14
Peame105C01g014110							-2.96371	0.00040264
Peame105C01g014170	2.89723	9.89735e-06					1.74473	0.0231109
Peame105C01g014190	-2.08698	2.7541e-06
Peame105C01g014310							-1.33342	0.00434494
Peame105C01g014330	-2.26738	0.00191062
Peame105C01g014370	1.61942	8.39506e-06
Peame105C01g014390	7.6017	9.01326e-06
Peame105C01g014420							-1.16033	0.00434204
Peame105C01g014450	1.61513	1.42266e-07
Peame105C01g014490	1.28132	0.000564461
Peame105C01g014510	3.55422	9.33666e-30					1.24664	0.000583661
Peame105C01g014560	-1.4349	1.79886e-69
Peame105C01g014580							-3.75537	0.00013764
Peame105C01g014640	-1.13058	0.00828305
Peame105C01g014660	2.55687	8.57009e-14
Peame105C01g014730	-3.47912	0.00720223
Peame105C01g014750							-4.66427	0.0199229
Peame105C01g014880							-2.32302	0.0312156
Peame105C01g014910	1.89496	0.000471947					1.50095	0.0122513
Peame105C01g014950							-1.17105	2.9029e-06
Peame105C01g014980	1.01798	0.000598395
Peame105C01g015020	1.98567	9.12488e-17
Peame105C01g015030	4.60317	3.00867e-05
Peame105C01g015040	7.16714	0.00224
Peame105C01g015070	-1.09168	0.00112777
Peame105C01g015130							-1.83169	0.0150493
Peame105C01g015250	1.16592	0.00204143
Peame105C01g015290	2.1534	5.38924e-07
Peame105C01g015350	-2.19371	3.94611e-20					-1.04304	7.95868e-05
Peame105C01g015410	-2.84804	9.51398e-10					-3.30616	2.29259e-11
Peame105C01g015430							2.20252	0.00300748
Peame105C01g015490							-1.63264	5.00918e-05
Peame105C01g015510	-1.32331	3.35287e-09
Peame105C01g015530							2.06392	0.00363701
Peame105C01g015560							1.44545	4.39365e-09
Peame105C01g015580	1.40972	5.55079e-08
Peame105C01g015600	-1.39663	5.41508e-25
Peame105C01g015610	5.63883	0.0006906
Peame105C01g015640	3.14307	4.24629e-10
Peame105C01g015720							-1.20113	0.000904252
Peame105C01g015730	3.0198	1.19274e-05
Peame105C01g015740	2.19687	4.57828e-07
Peame105C01g015760	3.40275	0.0104669
Peame105C01g015850	1.69774	0.00267632					1.36093	0.0323365
Peame105C01g015910	1.06977	0.0166222
Peame105C01g016010	-2.19618	7.77014e-30
Peame105C01g016110	1.36367	3.93227e-05					1.50982	1.61578e-05
Peame105C01g016130							1.46169	8.44669e-06
Peame105C01g016190	1.19966	0.0172787
Peame105C01g016280							-1.1032	0.000381947
Peame105C01g016310	-2.12959	2.61035e-16
Peame105C01g016370	-1.86714	1.99216e-11
Peame105C01g016380	-1.21774	8.18163e-10
Peame105C01g016520	6.23719	0.0437746
Peame105C01g016530	5.17855	0.017364
Peame105C01g016540	2.13747	0.000636603
Peame105C01g016560	-1.41819	0.000103336	1.22655	0.00799411
Peame105C01g016580	-4.35707	6.53409e-28					-1.20883	0.00450658
Peame105C01g016600	-3.09674	0.0288448					-5.96976	0.000908201
Peame105C01g016640	1.60401	6.88369e-17
Peame105C01g016680	-1.17065	0.00613658
Peame105C01g016700	4.47719	0.000673776					3.57516	0.0156464
Peame105C01g016750	-1.2085	3.79467e-16
Peame105C01g016770	2.07186	0.00337511					1.94767	0.0114488
Peame105C01g016780	-1.62707	0.00855434
Peame105C01g016860							2.33436	0.010673
Peame105C01g016980	-1.48925	0.000254834
Peame105C01g017050	-1.61209	0.0101443
Peame105C01g017070	-1.05004	1.40318e-05
Peame105C01g017110	1.56263	5.04644e-05
Peame105C01g017120							-1.53846	0.0383005
Peame105C01g017160	2.50238	0.0416358
Peame105C01g017170							1.21023	0.0358182
Peame105C01g017180	-2.0335	4.10928e-09
Peame105C01g017210	2.44513	0.0167279
Peame105C01g017240	1.13933	0.00523813
Peame105C01g017290	1.49619	0.00324034
Peame105C01g017310	-1.51113	0.00966313
Peame105C01g017430	1.19173	0.0125045
Peame105C01g017520							-1.97832	0.000614215
Peame105C01g017530							-1.84573	0.0122519
Peame105C01g017560	-1.25792	0.00744226
Peame105C01g017670	1.90189	0.00484698	1.93325	0.0236269			2.27391	0.00116549
Peame105C01g017680	-1.48039	0.0294426
Peame105C01g017730	-1.80989	0.00122323
Peame105C01g017770	-1.47227	0.000246766
Peame105C01g017860	-1.10692	0.000477759
Peame105C01g017890	5.78524	0.00244261
Peame105C01g018010	3.85779	0.000913105
Peame105C01g018020	1.98396	6.29742e-05
Peame105C01g018050			-2.24922	0.0218949
Peame105C01g018080			1.14122	0.0221468
Peame105C01g018130	1.39124	0.000394741
Peame105C01g018190	1.0094	0.0140324
Peame105C01g018200	1.44282	0.00126346
Peame105C01g018230	-2.09699	0.00128711
Peame105C01g018310	1.55292	9.0199e-07
Peame105C01g018340	1.13139	0.00101061
Peame105C01g018370	2.45743	8.50632e-09
Peame105C01g018460							1.16066	6.3683e-05
Peame105C01g018530	-1.91897	1.48843e-55
Peame105C01g018590	2.70464	8.14838e-08
Peame105C01g018640	2.25835	2.76561e-28
Peame105C01g018760	1.08887	0.000217715			1.13391	0.012797	1.2529	5.2731e-05
Peame105C01g018790	-1.64702	2.29636e-34
Peame105C01g019000	-1.75188	0.00875792
Peame105C01g019050							-1.34766	0.00597074
Peame105C01g019070	-2.12943	0.00012861
Peame105C01g019100	1.09034	1.21758e-11
Peame105C01g019150	1.16327	0.0133207
Peame105C01g019160	5.04041	0.00699242
Peame105C01g019170	1.06987	7.43005e-06
Peame105C01g019390	-5.25098	0.019588
Peame105C01g019440	1.04012	4.1091e-09
Peame105C01g019480							-1.9193	0.0068962
Peame105C01g019490	1.56947	3.79263e-07
Peame105C01g019550	4.19164	5.46467e-07
Peame105C01g019570	-2.41786	0.00245202
Peame105C01g019610	2.94918	0.00975871
Peame105C01g019660	-3.76752	0.006592
Peame105C01g019690	-1.55647	3.97924e-08
Peame105C01g019740	1.28365	7.87324e-24
Peame105C01g019750	1.75179	1.23281e-05
Peame105C01g019800	3.35913	5.42515e-36
Peame105C01g019830							-1.09862	0.000238298
Peame105C01g019840							-1.45292	0.000849215
Peame105C01g019850							-1.48916	0.00566475
Peame105C01g019860	2.32418	0.0340225
Peame105C01g019920	-2.14925	1.10128e-32
Peame105C01g019930	1.1617	1.76392e-21
Peame105C01g019960	2.78148	1.61781e-10
Peame105C01g020000							-1.69721	0.0240007
Peame105C01g020020	3.06776	6.56832e-08					-1.46819	0.0401057
Peame105C01g020030	5.59279	0.0179385
Peame105C01g020040	5.07068	8.83414e-06
Peame105C01g020060	4.88854	0.000199615
Peame105C01g020120	-4.7967	0.00365543					-4.07311	0.0104197
Peame105C01g020180							-2.30724	0.000575339
Peame105C01g020210	5.86855	0.00360552
Peame105C01g020280	1.30795	8.7177e-07
Peame105C01g020310	-2.51352	3.95127e-06					-2.63633	4.84864e-06
Peame105C01g020340							-3.88204	0.0103482
Peame105C01g020430	5.03122	3.50894e-07
Peame105C01g020490	-4.96166	4.37061e-10
Peame105C01g020510	1.93213	0.00213634
Peame105C01g020570	1.5414	0.0107693					1.52708	0.0197636
Peame105C01g020620	-1.6178	3.3136e-15					-1.15843	1.11111e-07
Peame105C01g020650	2.52416	8.84467e-23					2.227	2.36688e-16
Peame105C01g020760							1.02555	0.0228335
Peame105C01g020920	-1.71361	0.000847338
Peame105C01g021020	1.70858	1.81269e-13
Peame105C01g021050	-2.69111	1.33193e-51					-1.00483	6.25066e-08
Peame105C01g021120	-2.54021	5.33947e-09					-1.62368	0.000606357
Peame105C01g021160	2.39659	0.043227
Peame105C01g021180	-5.2162	0.000887288
Peame105C01g021220	2.5174	2.55601e-10					1.18587	0.0104059
Peame105C01g021280	-3.37918	0.00060239
Peame105C01g021340	1.25906	1.14477e-14
Peame105C01g021410	1.01314	0.0109145
Peame105C01g021440							-2.96447	2.57214e-12
Peame105C01g021490	-1.33532	0.000334144
Peame105C01g021560	-2.20975	1.69867e-12
Peame105C01g021580	-5.18525	0.0115225
Peame105C01g021600	-5.1975	0.0207419
Peame105C01g021640	-2.16705	3.98002e-42
Peame105C01g021670	1.1018	0.00192651
Peame105C01g021680							-1.7263	0.0489845
Peame105C01g021690	1.20664	5.80632e-08
Peame105C01g021700	1.18759	0.011316
Peame105C01g021730	1.10622	2.94414e-08
Peame105C01g021810	-5.1378	0.000198695					-4.16085	0.000447945
Peame105C01g021850	1.10501	0.0261832
Peame105C01g021860	1.16869	3.54947e-05
Peame105C01g021870	-1.52183	9.25801e-06					-1.0864	0.00406615
Peame105C01g021880	-5.03805	0.000747164					-3.76925	0.00868514
Peame105C01g021890	5.53049	0.000313729
Peame105C01g021900	-1.42164	4.27143e-05					-1.37795	0.000210189
Peame105C01g021910	-9.05306	1.61396e-09					-2.26482	0.0246602
Peame105C01g021940	2.04208	0.0428297
Peame105C01g022020	5.19115	0.000228676
Peame105C01g022030	1.37223	9.59488e-07
Peame105C01g022080	3.08552	3.27596e-13
Peame105C01g022100	2.18919	0.0423073
Peame105C01g022110	5.62571	0.0401417
Peame105C01g022160	-1.82439	1.01979e-52
Peame105C01g022200	1.25432	1.43423e-08
Peame105C01g022240	-1.89567	0.00112222
Peame105C01g022260	-2.59378	3.23009e-12					-1.67718	1.3028e-05
Peame105C01g022350	1.3105	7.17002e-14
Peame105C01g022400	3.1221	9.24753e-11	1.91703	0.00145319
Peame105C01g022450	2.65068	5.92818e-08	1.50672	0.0223435
Peame105C01g022550							-1.37083	0.00974044
Peame105C01g022560	2.09169	0.00504873
Peame105C01g022580	2.10556	0.00788651	2.40744	0.0135756
Peame105C01g022720	1.32914	7.46134e-21
Peame105C01g022780	3.63012	2.08678e-08
Peame105C01g022910	2.21849	1.12766e-07
Peame105C01g022980	-1.58963	1.06453e-56
Peame105C01g023000	-2.77168	0.00088299
Peame105C01g023020	2.02429	0.0335226
Peame105C01g023030					3.58225	0.0274266
Peame105C01g023040	2.29109	6.46674e-06
Peame105C01g023060	2.67213	8.21663e-09
Peame105C01g023100	2.35561	1.36416e-07
Peame105C01g023170	-1.88702	1.28875e-21
Peame105C01g023220							-2.22052	0.0235269
Peame105C01g023230							-3.86583	0.0445524
Peame105C01g023240	-2.37225	1.05289e-10					-3.62122	2.70323e-18
Peame105C01g023340							-2.49423	0.0299764
Peame105C01g023380	-1.44286	2.80569e-05
Peame105C01g023390	-1.64421	7.29103e-05
Peame105C01g023400	-1.38406	0.00248788
Peame105C01g023420	3.39027	0.00867696
Peame105C01g023540	3.98724	5.3276e-06
Peame105C01g023550	2.04833	0.00106108					2.65084	4.40542e-05
Peame105C01g023730	-1.6589	3.17218e-12
Peame105C01g023780	1.54083	1.07742e-06
Peame105C01g023790	1.61994	3.70939e-06
Peame105C01g023930	1.88581	2.13331e-13					1.237	1.00205e-05
Peame105C01g023980	2.47016	3.54888e-08
Peame105C01g024090	-1.00685	1.01092e-07
Peame105C01g024270	-2.58982	0.000362666					-1.59544	0.0264233
Peame105C01g024280	-4.78359	1.94242e-06					-1.68326	0.00735362
Peame105C01g024320							-3.84653	0.0372728
Peame105C01g024500	2.84675	0.0163452
Peame105C01g024630	-4.2115	2.3538e-30					-1.18647	0.00176019
Peame105C01g024710	-1.88308	2.47387e-10
Peame105C01g024730							-4.61642	0.000204328
Peame105C01g024750	6.05666	0.0342271
Peame105C01g024820	2.62846	0.0186081
Peame105C01g024920	2.30821	3.65237e-12
Peame105C01g025000	-1.0022	2.58326e-09
Peame105C01g025020	-2.29379	1.11862e-07					-1.11699	0.00802934
Peame105C01g025110	-2.79289	6.20864e-95
Peame105C01g025130	-1.57317	0.000455163
Peame105C01g025430	1.02594	1.84176e-16
Peame105C01g025620	-4.17354	0.00469747
Peame105C01g025670	1.48715	2.90678e-15
Peame105C01g025680	3.74235	0.00135106
Peame105C01g025720	2.78548	6.34046e-09					-1.79398	0.00174406
Peame105C01g025930	4.82746	0.00780382
Peame105C01g025970							-3.04472	2.7822e-08
Peame105C01g025990	2.30757	8.71077e-10	2.78705	5.55388e-12
Peame105C01g026000	-2.2921	2.90678e-15					-1.01296	0.00149688
Peame105C01g026200	-1.23555	0.011689					-1.9447	0.000153855
Peame105C01g026230	-2.12559	0.00113302					-3.01192	0.000137198
Peame105C01g026650	-1.07207	4.13152e-13
Peame105C01g026680	1.03	2.11601e-09
Peame105C01g026700	3.654	0.0172149
Peame105C01g026750	-1.55437	1.54075e-06
Peame105C01g026920	-1.39688	0.0120225
Peame105C01g026930	1.01564	4.56889e-14
Peame105C01g027010							-2.07396	0.00642123
Peame105C01g027020	4.25278	0.000436562
Peame105C01g027110							-1.94015	0.00110374
Peame105C01g027170							-5.08335	0.0397872
Peame105C01g027350	-1.73766	6.70441e-06
Peame105C01g027380	-1.5022	8.13034e-07
Peame105C01g027420	5.16976	0.0323553
Peame105C01g027430	-5.11441	4.4678e-76
Peame105C01g027610	2.43849	0.000131043
Peame105C01g027700	1.50532	0.00600404
Peame105C01g027840							-4.07315	0.0314233
Peame105C01g027850	3.10782	0.00393844
Peame105C01g027860	1.06048	6.56466e-09
Peame105C01g027880	2.22515	4.54466e-07
Peame105C01g027900							-4.83586	0.0112676
Peame105C01g027950	-1.96899	0.00936565					-1.74779	0.0316867
Peame105C01g028000	-1.18413	0.00752228
Peame105C01g028090	1.87042	9.21944e-06					-1.13483	0.0331292
Peame105C01g028150	-3.74543	1.53429e-72
Peame105C01g028270	-1.41805	1.91263e-13
Peame105C01g028320							1.40837	0.00814065
Peame105C01g028520	4.97997	0.0476303
Peame105C01g028590	2.08747	6.63129e-29
Peame105C01g028630	1.24442	0.019269
Peame105C01g028650	2.54821	0.0350103
Peame105C01g028660	1.67461	0.00204228
Peame105C01g028690	1.08021	0.03647					1.16579	0.0359277
Peame105C01g029060							-1.82223	1.2367e-05
Peame105C01g029090							-2.09631	1.69853e-05
Peame105C01g029180	3.16776	4.11133e-05
Peame105C01g029200	1.36736	2.35774e-06
Peame105C01g029360	2.99074	0.0212413					2.82746	0.0474376
Peame105C01g029410	-1.66235	0.000505432
Peame105C01g029630	-2.47788	1.2537e-06					-1.18268	0.0206758
Peame105C01g029840	-1.5684	1.73984e-22
Peame105C01g029900	-1.44677	3.45772e-09
Peame105C01g030040	-1.01464	2.30368e-07
Peame105C01g030090	1.09442	3.54929e-12
Peame105C01g030260	3.72207	0.00328276					2.91761	0.0409587
Peame105C01g030630	1.11826	7.54495e-11
Peame105C01g030640	6.19153	0.0119709
Peame105C01g030660	7.68124	0.000504357
Peame105C01g030880	1.00979	4.12393e-16
Peame105C01g031140	-3.38855	9.47778e-06
Peame105C01g031150	-5.39884	0.00339791
Peame105C01g031300	3.08853	0.00999763
Peame105C01g031440	2.87586	0.00410674					2.42194	0.0313607
Peame105C01g031510	-1.0506	7.16382e-23
Peame105C01g031590	-1.44497	8.6837e-05	-1.07317	0.0210729
Peame105C01g031810	-2.30644	0.0149432	-3.40183	0.00337132
Peame105C01g032200	-4.14587	2.27707e-06
Peame105C01g032380	1.21938	2.94037e-08
Peame105C01g032630	-1.62168	0.00318225
Peame105C01g033440							4.06391	0.0192958
Peame105C01g033750							-3.80061	0.0333978
Peame105C01g033810	-1.96509	1.948e-15
Peame105C01g033860	1.42145	1.25958e-06					-1.49965	3.77221e-06
Peame105C01g034060	3.10178	7.16673e-06
Peame105C01g034170	-1.036	0.00291981
Peame105C01g034180	1.55948	0.00834051
Peame105C01g034200	1.89238	0.000221273
Peame105C01g034340	-1.50435	0.00824894					1.35404	0.0299251
Peame105C01g034400	3.19357	0.000761617
Peame105C01g034410	-2.18513	0.0335257					-2.25093	0.0441786
Peame105C01g034480	1.95428	4.63677e-06
Peame105C01g034750	-1.0277	8.50032e-05
Peame105C01g034790	3.12954	0.00297448
Peame105C01g034840	-1.87868	0.00409477					-1.73075	0.0149034
Peame105C01g034860	-3.09681	2.5669e-10
Peame105C01g034870	-1.30749	0.00299364
Peame105C01g034900	5.61283	0.000695976					5.91141	0.000769993
Peame105C01g034910	-2.71609	3.20872e-27
Peame105C01g034930	3.3643	4.10699e-34
Peame105C01g034940	1.56232	1.38636e-15
Peame105C01g034980	4.36349	0.000314415
Peame105C01g034990	1.19872	0.0302904
Peame105C01g035070	1.19994	2.83327e-31
Peame105C01g035090	2.67898	0.000461956	-4.44104	0.0218
Peame105C01g035100	1.23387	9.8326e-09
Peame105C01g035120							-2.27655	0.0424112
Peame105C01g035140			3.48794	0.047502
Peame105C01g035210	-3.77804	0.00124161
Peame105C01g035250	1.78243	5.27943e-17
Peame105C01g035270							1.11847	0.000771998
Peame105C01g035300	1.61629	2.89987e-24
Peame105C01g035320							-4.42392	0.0169291
Peame105C01g035720	1.69392	7.04077e-27
Peame105C01g035770	-3.51623	3.01914e-33
Peame105C01g035800							-1.67685	9.44158e-05
Peame105C01g036190	1.28363	0.0392816
Peame105C01g036240	2.90431	0.0173553
Peame105C01g036320	1.79215	2.77145e-13
Peame105C01g036440	2.71523	2.29122e-24
Peame105C01g036460	2.4084	4.33681e-09
Peame105C01g036590	2.91248	0.00417006
Peame105C01g036620	1.71229	3.50635e-05
Peame105C01g036800	1.82153	2.50994e-38
Peame105C01g036990	-3.18149	1.85622e-07
Peame105C01g037000			-1.24648	0.0191145			1.23773	0.00547094
Peame105C01g037090	2.20225	3.06058e-12
Peame105C01g037100	7.09065	1.71753e-05
Peame105C01g037180	5.77589	0.0339364
Peame105C01g037200	1.27814	2.54405e-05
Peame105C01g037240	-2.22856	1.16791e-09					-1.62805	1.56909e-05
Peame105C01g037430							1.25723	0.00519802
Peame105C01g037440							-5.10295	0.0461357
Peame105C01g037450	-1.60969	0.00583423
Peame105C01g037470	1.87742	4.35094e-48
Peame105C01g037540							-1.10622	0.0239106
Peame105C01g037610							-4.66834	0.0495435
Peame105C01g037620	5.25271	0.00105972
Peame105C01g037630	1.31181	0.0127679
Peame105C01g037700							2.13668	0.00241048
Peame105C01g037900	1.72325	0.0019508
Peame105C01g037910	-1.38499	0.000346628					-1.75377	1.52285e-05
Peame105C01g038060	-2.4621	1.68857e-26
Peame105C01g038080	-3.72168	1.85832e-08
Peame105C01g038170							-1.3804	0.0234345
Peame105C01g038180	3.04997	0.00010107					-2.48114	0.0238453
Peame105C01g038240	-4.6851	2.33156e-15					-1.43074	0.00679897
Peame105C01g038290	-1.03784	3.07348e-07
Peame105C01g038320	-1.4664	1.3915e-05					-1.39239	0.000116522
Peame105C01g038380	-1.11909	0.00421662					-1.03495	0.0149799
Peame105C01g038450	3.07151	1.83347e-20	1.10011	0.018871
Peame105C01g038500	1.43813	0.0262023
Peame105C01g038590	-1.31914	1.91595e-09
Peame105C01g038600	-5.05926	4.28649e-14
Peame105C01g038730	-1.56243	1.61379e-07
Peame105C01g038780							1.89103	0.000799721
Peame105C01g038830	-2.0217	2.40592e-23
Peame105C01g038940	-3.13849	3.60553e-54
Peame105C01g038980	-2.21647	1.29326e-08					1.69278	3.0372e-06
Peame105C01g039020							-1.95777	5.36172e-05
Peame105C01g039030	-1.21858	8.71501e-21
Peame105C01g039040	-1.11428	6.19105e-08
Peame105C01g039140	1.08939	8.71546e-21
Peame105C01g039170	-4.98902	0.0009422					-2.29657	0.0351779
Peame105C01g039270	1.07672	8.06056e-34
Peame105C01g039350							3.74282	0.000719895
Peame105C01g039380	1.20841	3.4211e-30
Peame105C01g039430	-1.34501	2.2007e-50
Peame105C01g039480	-1.74369	0.010819
Peame105C01g039500	3.27957	0.021399
Peame105C01g039540	-3.58118	6.36049e-79
Peame105C01g039550	1.54671	8.33902e-07
Peame105C01g039600	1.19751	2.81917e-14
Peame105C01g039660	-4.21092	0.0106095					-4.27545	0.0160165
Peame105C01g039820	1.17719	5.67562e-30
Peame105C01g039860	1.02	1.12733e-05
Peame105C01g039880	-1.02258	7.22949e-09
Peame105C01g039890							1.27874	2.76273e-05
Peame105C01g039910	1.27281	5.96243e-11
Peame105C01g040040	-2.07379	3.38297e-05					-1.21583	0.0320545
Peame105C01g040070	1.88779	1.28215e-05
Peame105C01g040080	1.747	2.12728e-09
Peame105C01g040100	1.70075	0.0105279					2.5517	0.000178536
Peame105C01g040110	1.15649	0.0120319					1.15571	0.0204394
Peame105C01g040150	1.20455	0.0144776
Peame105C01g040170							-3.96159	0.0289213
Peame105C01g040270	2.32045	7.39868e-07					1.27712	0.020924
Peame105C01g040360	1.32685	1.24695e-32
Peame105C01g040370	1.29584	9.76912e-27
Peame105C01g040400	-1.2385	1.35902e-23
Peame105C01g040410	-1.13378	5.23534e-10
Peame105C01g040420	-5.36477	1.34378e-13			-1.57162	0.0180589	-2.00073	1.69545e-05
Peame105C01g040490							-3.03165	0.0102586
Peame105C01g040500	1.47211	8.71057e-08					1.19577	5.73362e-05
Peame105C01g040580	1.20244	8.20873e-14
Peame105C01g040600			-5.69602	0.0223151
Peame105C01g040610	-6.34863	8.90371e-18	-6.29823	2.64462e-16
Peame105C01g040690							-1.44423	1.23544e-05
Peame105C01g040700	1.14418	0.000399448
Peame105C01g040730	-5.38572	0.000606817					-4.61137	0.00159076
Peame105C01g040760	1.35875	3.56323e-05
Peame105C01g040770	-2.44693	1.32307e-40
Peame105C01g040790	-2.18117	1.26183e-25
Peame105C01g040810	1.1377	0.00336092
Peame105C01g040910	-3.43172	3.90644e-14					-1.35789	0.00554822
Peame105C01g040920	1.01855	2.40572e-08
Peame105C01g040990	-1.02625	0.0497839					-1.49078	0.00672252
Peame105C01g041290			-1.90648	0.0106915			2.26018	0.000144594
Peame105C01g041410							3.41204	0.0146053
Peame105C01g041430	-4.07261	2.32342e-07	-4.55151	2.20554e-07
Peame105C01g041450	1.72245	9.05718e-26
Peame105C01g041470			-2.24819	0.00119422
Peame105C01g041480			-1.84543	0.0246601
Peame105C01g041500	5.18091	0.0137068
Peame105C01g041530	1.11562	0.044427
Peame105C01g041540	1.41381	2.08751e-17
Peame105C01g041550							1.08688	0.00770602
Peame105C01g041600	5.13362	0.000794648					3.63011	0.0400707
Peame105C01g041670							2.53035	0.000629934
Peame105C01g041750	1.73763	0.0264958
Peame105C01g041760							-2.56909	0.0229321
Peame105C01g041770	-1.80044	1.95489e-32
Peame105C01g041790							1.98334	0.0468722
Peame105C01g041800	-2.29949	4.71641e-10					-1.05983	0.00859189
Peame105C01g041880	-1.27033	0.000404964
Peame105C01g041920			-3.56589	0.0171684
Peame105C01g041960							1.19904	0.0242938
Peame105C01g041970	1.5883	2.31901e-22					1.01542	7.95585e-09
Peame105C01g041990	-2.12752	2.62447e-11	-1.20546	0.00283169	-1.27748	0.012797	-1.30371	0.000198103
Peame105C01g042000	-3.2371	8.86405e-12			-1.6563	0.0426035	-1.48023	0.00539117
Peame105C01g042020	-1.14478	2.03078e-10
Peame105C01g042130	3.3312	0.000798248
Peame105C01g042160	-1.68585	0.000179053					-2.12785	8.42396e-06
Peame105C01g042280	2.259	2.04088e-13
Peame105C01g042320	3.45516	2.5804e-41
Peame105C01g042370	1.02513	3.64889e-09
Peame105C01g042420	1.29321	1.43535e-12
Peame105C01g042480	1.30161	4.58297e-16
Peame105C01g042500	-2.84285	8.31082e-06
Peame105C01g042610							-1.22227	0.031679
Peame105C01g042620							1.47848	2.09376e-06
Peame105C01g042640	-2.13644	3.60885e-12
Peame105C01g042670	1.56829	0.0365067					2.64903	0.000467192
Peame105C01g042720	-2.05876	2.43754e-85
Peame105C01g042730	1.51389	1.34049e-24
Peame105C01g042750	1.17603	4.75424e-07
Peame105C01g042760							1.18438	0.0207638
Peame105C01g042780			1.37954	0.00191889
Peame105C01g042790	2.31297	1.57047e-05
Peame105C01g042830	2.13026	2.06082e-20					1.04677	4.1837e-05
Peame105C01g042880	-1.70709	4.31588e-07
Peame105C01g042890	-1.14052	1.60587e-14
Peame105C01g042940							-2.10119	7.87202e-10
Peame105C01g042990							1.15807	2.13449e-05
Peame105C01g043000							-6.82802	3.38176e-06
Peame105C01g043040	-4.71163	2.40721e-31	-2.45016	1.3674e-07			-2.03985	4.71767e-06
Peame105C01g043090			-1.79581	0.00364511			1.67053	8.10502e-05
Peame105C01g043120	-3.06656	3.80251e-14
Peame105C01g043140	-1.06614	2.96043e-06
Peame105C01g043160	-1.10272	4.60816e-16
Peame105C01g043270	-2.69909	0.000408692
Peame105C01g043370	-1.47606	9.232e-07					-1.6718	1.2862e-07
Peame105C01g043400	-3.026	3.97153e-07					-4.68731	1.078e-13
Peame105C01g043420							-5.34544	0.000714854
Peame105C01g043470	-1.15631	0.018411					1.13081	0.0338631
Peame105C01g043480	1.17289	0.000220413
Peame105C01g043530	-2.25474	4.65015e-09					1.1169	0.00861246
Peame105C01g043560			1.59643	6.466e-07
Peame105C01g043590	-1.15131	6.6812e-07
Peame105C01g043600	-2.1879	3.63685e-33
Peame105C01g043670			-1.89888	0.00206665			-1.24947	0.0290363
Peame105C01g043760	-3.00099	7.22988e-05
Peame105C01g043810	3.68561	5.35014e-09
Peame105C01g043820							2.96624	0.00545212
Peame105C01g043830	-2.76954	3.96531e-05					-6.71205	8.6797e-07
Peame105C01g043850	-1.2723	0.000163438					-1.35644	0.000155622
Peame105C01g043930	1.33434	1.15372e-08
Peame105C01g043940	-2.17058	6.11216e-15
Peame105C01g043980							-1.26435	0.000997356
Peame105C01g044010	-1.65249	6.28839e-20
Peame105C01g044080	1.44083	0.0323104
Peame105C01g044170	-1.35583	0.0144544					-2.04816	0.000339119
Peame105C01g044180							-1.01609	0.00318721
Peame105C01g044230							-2.39336	0.000251289
Peame105C01g044260	-1.93565	9.36742e-18
Peame105C01g044290	-1.97214	0.000656366	-2.18519	0.00163299
Peame105C01g044310	-1.09004	0.00311873					1.34099	0.000506456
Peame105C01g044320							2.29407	0.000771998
Peame105C01g044330							1.2229	6.56525e-12
Peame105C01g044360	-2.26158	0.00894563
Peame105C01g044390							1.70601	0.00807459
Peame105C01g044400	2.48697	1.44682e-07
Peame105C01g044440							2.88624	0.016565
Peame105C01g044590	3.24378	0.0382792
Peame105C01g044640	-1.78222	8.49124e-46
Peame105C01g044730			-2.34305	1.47288e-09
Peame105C01g044750							1.28103	3.98022e-11
Peame105C01g044760	-2.48886	2.50132e-38
Peame105C01g044770	-2.32812	0.0125423					2.68713	0.00580124
Peame105C01g044830	-1.48701	0.00293546					-2.40809	2.4571e-06
Peame105C01g044930	-2.97309	6.04875e-06	-2.97967	8.47514e-05
Peame105C01g044980	-1.2586	0.0134406					-1.45669	0.00722414
Peame105C01g045000	1.2835	2.43148e-13
Peame105C01g045010							1.7512	0.000924699
Peame105C01g045050	-1.76408	9.22004e-07
Peame105C01g045070	-1.57416	2.31655e-12
Peame105C01g045080	1.49	2.08594e-36
Peame105C01g045110	3.09435	5.33279e-05
Peame105C01g045130	-1.36718	1.53358e-05
Peame105C01g045140	-2.21814	3.39023e-08					1.07273	0.016565
Peame105C01g045190	-3.35229	1.66431e-09					-2.69735	5.30211e-06
Peame105C01g045230	2.15974	3.70191e-05					1.99204	0.000397486
Peame105C01g045270	-1.41768	0.0259597					-3.00612	2.14277e-05
Peame105C01g045280							-2.71417	0.00556272
Peame105C01g045340	-5.68423	0.000366738
Peame105C01g045360	-2.1189	5.5657e-05					-1.56433	0.00598963
Peame105C01g045370	-1.04064	0.032838					-2.07871	4.33826e-05
Peame105C01g045430							-1.84355	0.0101591
Peame105C01g045500	-1.19072	1.42584e-07	-1.08832	3.63179e-05
Peame105C01g045530							2.97803	1.73939e-05
Peame105C01g045540	1.11968	0.0018037
Peame105C01g045550							1.82866	0.0236638
Peame105C01g045560	1.10831	0.0176788					1.83224	0.0001088
Peame105C01g045610			-1.68872	1.05769e-12
Peame105C01g045620	-2.48619	0.0129879
Peame105C01g045630	-2.61207	5.71562e-08
Peame105C01g045680			-1.47995	5.74911e-16
Peame105C01g045710	1.75293	0.0458685	3.20413	0.00124213
Peame105C01g045720	2.13818	9.89982e-08
Peame105C01g045740	1.48023	0.000406838
Peame105C01g045750	-2.36828	1.7047e-08
Peame105C01g045810							-2.56512	6.39294e-06
Peame105C01g045820							2.35323	0.0222925
Peame105C01g045890							-5.34554	0.0250742
Peame105C01g045900	2.52281	0.023091
Peame105C01g045950							-3.741	8.91069e-06
Peame105C01g045960	3.07973	2.51833e-12	2.62037	1.34611e-07			-1.37426	0.00692046
Peame105C01g045970	-2.45739	4.02772e-11
Peame105C01g046000	-2.24202	3.577e-13	-1.10138	0.00583895
Peame105C01g046090	-1.52532	1.26328e-07					-1.30929	2.45741e-05
Peame105C01g046100							-1.41702	0.035437
Peame105C01g046110	-1.43332	1.49805e-24
Peame105C01g046170	-1.45696	1.20401e-09
Peame105C01g046240							-2.6434	0.0120493
Peame105C01g046260	-5.82077	2.13401e-11	-4.30387	8.8375e-06
Peame105C01g046330	1.19272	0.000144258					1.31839	6.95753e-05
Peame105C01g046340	-1.67861	0.000235606
Peame105C01g046380	2.52055	0.0452003
Peame105C01g046390	1.29993	9.38486e-34
Peame105C01g046440	1.29425	1.49577e-05
Peame105C01g046570	1.99759	1.44685e-10
Peame105C01g046610							-2.21185	0.00076729
Peame105C01g046710	1.49115	0.00134886
Peame105C01g046740							2.48434	0.0102912
Peame105C01g046790							2.72345	0.0368773
Peame105C01g046800	5.53784	5.92138e-05
Peame105C01g046880	1.15699	0.000487258					1.76163	2.07958e-07
Peame105C01g046970	-1.01915	3.16663e-07
Peame105C01g047010	7.62473	0.00452637
Peame105C01g047020	1.20388	0.0129911
Peame105C01g047050							-3.57689	5.84063e-07
Peame105C01g047120	2.32157	0.00353132					-4.80422	0.000438257
Peame105C01g047140							-3.025	9.60994e-05
Peame105C01g047160	1.36664	1.78888e-45					1.1827	7.73589e-32
Peame105C01g047180							2.57546	0.00305891
Peame105C01g047210	-1.39639	1.46782e-20
Peame105C01g047220	1.39888	2.7021e-41					1.07584	2.51067e-22
Peame105C01g047230	-1.74279	1.33152e-08
Peame105C01g047260	-2.88751	1.9375e-66
Peame105C01g047270							-1.44102	1.69268e-07
Peame105C01g047840	1.87429	0.000229943
Peame105C01g047850	2.69657	3.91482e-06
Peame105C01g047870	-1.06203	5.71288e-09
Peame105C01g047910	-2.56892	4.94553e-41
Peame105C01g048020							1.08135	0.0191128
Peame105C01g048030	-1.29154	7.63123e-08
Peame105C01g048060	1.61477	5.18182e-07
Peame105C01g048180	-2.6582	7.29355e-14	1.07674	0.0179296
Peame105C01g048270	-1.35727	1.18746e-06
Peame105C01g048280	-2.05045	0.0219759
Peame105C01g048300	-1.09302	2.24987e-08
Peame105C01g048310							-1.1293	0.0210009
Peame105C01g048350	-1.11245	0.0136077
Peame105C01g048360	-5.59717	4.3156e-20
Peame105C01g048390	2.92096	0.000204582
Peame105C01g048410	-1.44406	3.47781e-15
Peame105C01g048440	-3.48036	5.74695e-05			-2.86392	0.0141678	-4.09124	3.48972e-05
Peame105C01g048470	-1.37525	0.00162125
Peame105C01g048550							-3.41315	0.0497991
Peame105C01g048610	1.79873	1.65575e-15					1.17875	1.81058e-06
Peame105C01g048620							2.35179	0.000233276
Peame105C01g048630	-2.35519	1.2139e-19
Peame105C01g048640	1.53948	1.66047e-05					2.09084	1.49375e-08
Peame105C01g048650	-1.81016	9.19342e-18					-1.12185	4.28622e-07
Peame105C01g048660	1.16379	7.70381e-39
Peame105C01g048700							1.55021	8.55394e-05
Peame105C01g048830	-2.48478	2.09258e-98
Peame105C01g048840							-3.33704	6.15341e-05
Peame105C01g048870	1.49914	3.0662e-26
Peame105C01g048910							1.65028	0.00461318
Peame105C01g048930	3.98983	0.0190405
Peame105C01g048940	3.31128	8.91337e-05
Peame105C01g048950	1.21196	0.00916146
Peame105C01g048970	6.71805	1.55194e-05					5.12289	0.00311601
Peame105C01g049000	-2.74761	6.10034e-10
Peame105C01g049050	1.87404	0.000230632
Peame105C01g049060	1.88414	4.78431e-06
Peame105C01g049070	1.24132	4.00868e-08
Peame105C01g049080							-1.43624	0.000157661
Peame105C01g049130							-1.66182	6.80331e-07
Peame105C01g049150	-1.40969	3.15716e-07
Peame105C01g049180	-1.42222	9.16698e-10
Peame105C01g049190	1.36254	0.000177369	1.07172	0.0257647
Peame105C01g049240					6.93063	0.00693433
Peame105C01g049260	1.20249	3.93707e-08					1.14079	9.39073e-07
Peame105C01g049290							-1.49945	0.000835038
Peame105C01g049300							-5.04365	0.0290278
Peame105C01g049310	-3.4423	1.38102e-42
Peame105C01g049320	-1.18363	7.77804e-12
Peame105C01g049340	-2.96736	2.08207e-07					-3.02552	5.81315e-07
Peame105C01g049360	5.93214	0.000258367
Peame105C01g049390	-1.91795	0.000122257					-2.68247	2.2494e-07
Peame105C01g049400							-1.37872	0.0460279
Peame105C01g049460	-1.40909	1.02372e-12
Peame105C01g049500	-1.42338	0.000389913
Peame105C01g049510							-1.09813	0.00343982
Peame105C01g049520							-2.06178	0.0420521
Peame105C01g049530	-2.18266	1.62694e-05
Peame105C01g049660	-5.62272	0.0062081
Peame105C01g049730	-3.51175	8.10391e-09
Peame105C01g049860			-1.68195	4.90526e-07
Peame105C01g049930							-2.17366	0.000713589
Peame105C01g050010	-1.41204	4.45236e-25
Peame105C01g050020	-1.28572	0.000198887
Peame105C01g050030	1.22852	4.71895e-11
Peame105C01g050050	1.45879	7.31216e-18
Peame105C01g050100	1.02889	6.76158e-26
Peame105C01g050110	2.20844	0.00611473
Peame105C01g050160	-5.31655	8.60516e-05					-2.6602	0.0277033
Peame105C01g050200	-2.39056	0.000951123					-2.51258	0.00118872
Peame105C01g050230	1.35172	0.0028149
Peame105C01g050260	-3.3621	3.55726e-11					-1.88432	0.000147895
Peame105C01g050280	-1.67262	0.0249641
Peame105C01g050310	-3.14655	0.0410478					-5.70099	0.00219559
Peame105C01g050440							-2.76073	0.0108442
Peame105C01g050470	-1.16048	0.000468392
Peame105C01g050480	-2.50836	3.00221e-41
Peame105C01g050600	1.42724	0.026037			2.29457	0.0101027
Peame105C01g050750	-1.38719	3.2694e-08					-1.10823	4.30071e-05
Peame105C01g050840	-1.30943	2.35133e-08
Peame105C01g050910							-3.16927	0.0137285
Peame105C01g050930							1.84738	2.02905e-11
Peame105C01g050940	-1.1251	0.00763329					-1.12009	0.0140834
Peame105C01g050950	-1.50113	2.19551e-06					-1.77319	1.09579e-07
Peame105C01g050960	1.1383	0.000194422
Peame105C01g050990	3.24735	4.95357e-09
Peame105C01g051000	2.99042	0.0264962
Peame105C01g051030	2.00182	6.61643e-05
Peame105C01g051080	1.70111	1.73103e-06
Peame105C01g051120	1.14433	0.00128365					1.34709	0.00030852
Peame105C01g051140	4.33849	0.0251309					5.04289	0.0121982
Peame105C01g051150			1.01954	0.0166214
Peame105C01g051160	-3.12976	5.34579e-17					-1.0371	0.0114686
Peame105C01g051170							-5.72875	0.00262035
Peame105C01g051190	-1.39632	1.07191e-11
Peame105C01g051210	-3.18745	2.27537e-29					-2.10258	2.61719e-12
Peame105C01g051220	-2.25739	0.034244					-2.45393	0.0349764
Peame105C01g051240	-1.56853	0.000187859					1.01842	0.0320988
Peame105C01g051270	4.39656	0.0106095
Peame105C01g051300	-1.96754	3.63024e-30
Peame105C01g051310	-1.47387	1.41906e-06
Peame105C01g051330	1.41241	0.00367641
Peame105C01g051350							-2.15753	5.05986e-05
Peame105C01g051380	4.12518	0.0391686					5.07676	0.0145215
Peame105C01g051410	-1.30929	0.00277272					-2.93131	8.1043e-11
Peame105C01g051440	1.78353	0.000636273					1.43221	0.0127833
Peame105C01g051470							-3.25512	0.000243468
Peame105C01g051490			2.94935	0.048271
Peame105C01g051540	-1.84742	6.96142e-05			1.74273	0.0145505
Peame105C01g051590							-1.49891	0.0146251
Peame105C01g051620	3.39521	1.41814e-20
Peame105C01g051670	1.75066	0.0308715					2.81008	0.000642198
Peame105C01g051730	-3.27824	1.19157e-31	-1.69455	5.5073e-08
Peame105C01g051760	4.60245	7.01179e-07
Peame105C01g051770	-1.25395	0.0339014					1.25333	0.0280233
Peame105C01g051780	-1.21525	2.73555e-11
Peame105C01g051810							1.35098	0.00394997
Peame105C01g051840							-3.44637	5.5786e-11
Peame105C01g051860	-1.44791	5.36054e-05					-1.76078	4.22607e-06
Peame105C01g051890	-1.53724	0.000174259					-1.65555	0.000146621
Peame105C01g051900	-1.42972	3.6532e-44
Peame105C01g051920	-1.94997	8.35421e-07					-2.73748	6.7064e-11
Peame105C01g051930	-3.77628	3.43906e-45
Peame105C01g051960			-1.78006	0.0282541			1.40166	0.0429804
Peame105C01g051970	6.95199	0.0230778
Peame105C01g051980							1.01842	0.000132537
Peame105C01g052110							4.43635	0.0047144
Peame105C01g052120							3.6693	0.0229443
Peame105C01g052130							3.17945	0.0298521
Peame105C01g052170	1.12279	2.83885e-09
Peame105C01g052180							-4.2929	2.38952e-10
Peame105C01g052210							-3.32652	9.86849e-09
Peame105C01g052230							-2.28304	4.86186e-06
Peame105C01g052240			1.26243	0.0239763			1.0893	0.0223531
Peame105C01g052250	1.24006	0.0158615			-2.42536	0.00296522
Peame105C01g052260	4.1924	0.046085
Peame105C01g052270	2.93356	3.236e-07
Peame105C01g052350	6.01397	2.79413e-06
Peame105C01g052360	3.39274	0.00550985
Peame105C01g052370	-1.04193	3.67669e-11
Peame105C01g052410	1.14944	2.44486e-06
Peame105C01g052450							1.55907	0.00127048
Peame105C01g052470	-2.85178	2.97491e-47
Peame105C01g052480	2.48804	5.54524e-06	1.92521	0.00560238
Peame105C01g052520	-2.30884	2.66983e-55
Peame105C01g052530	-1.18782	0.00560811
Peame105C01g052540	-2.145	3.36885e-33
Peame105C01g052570	-1.59809	3.67422e-24
Peame105C01g052620	-2.64529	1.68829e-34
Peame105C01g052630	1.02524	3.00635e-06
Peame105C01g052690	1.36781	7.66909e-05
Peame105C01g052700							2.94746	0.00196224
Peame105C01g052710	1.86088	4.67434e-32
Peame105C01g052730	-1.23379	3.06916e-05
Peame105C01g052740	-1.89381	6.4727e-60
Peame105C01g052790	-2.13688	6.16736e-05
Peame105C01g052800	-1.44461	4.97298e-13
Peame105C01g052870	-1.19195	0.0388786					-3.18617	1.36677e-08
Peame105C01g052900	-1.57687	0.00918724
Peame105C01g052990							1.15411	6.94885e-09
Peame105C01g053200	1.94098	1.5781e-07
Peame105C01g053230							1.0371	6.84158e-05
Peame105C01g053330	-3.72096	3.49842e-38
Peame105C01g053340	1.15735	0.000369035
Peame105C01g053360	-1.11152	0.0386688					1.17738	0.0416836
Peame105C01g053370	-1.15679	0.00222047
Peame105C01g053390	-1.55104	0.000572081					-1.6363	0.000624436
Peame105C01g053410							-2.27079	0.021565
Peame105C01g053420	-1.65633	4.56253e-29
Peame105C01g053480	-1.61931	1.04581e-09
Peame105C01g053500	-1.90044	4.95804e-08
Peame105C01g053540	1.80244	2.08902e-85
Peame105C01g053560	1.02379	7.65693e-15
Peame105C01g053570	4.65187	0.0158056
Peame105C01g053590							-1.56478	0.00953322
Peame105C01g053630	1.93608	7.95489e-15
Peame105C01g053650	-1.07373	0.00734085
Peame105C01g053660	-1.00883	2.80759e-10
Peame105C01g053670	-1.59918	0.00177112					-1.4675	0.0080405
Peame105C01g053680	2.00703	3.05408e-33
Peame105C01g053730	-1.09891	0.000917294
Peame105C01g053740	-2.82831	2.38105e-16					-2.6831	1.57811e-13
Peame105C01g053770	-1.23561	1.26943e-10
Peame105C01g053790	-2.86812	8.05795e-25					-1.00566	0.000655973
Peame105C01g053800	-1.93629	6.85511e-49
Peame105C01g053810							1.50265	0.0162507
Peame105C01g053860	-1.33253	4.01993e-05
Peame105C01g053920	-2.19385	3.64833e-05	-1.43525	0.0497563			-1.68262	0.00390823
Peame105C01g053930	-1.15532	8.91078e-13
Peame105C01g053940							-1.92962	2.21106e-09
Peame105C01g053950							-1.53276	0.000539051
Peame105C01g053970							-1.30053	0.000171073
Peame105C01g054060							-1.10845	0.000979686
Peame105C01g054070	-1.13548	0.000265458					-1.97042	8.81246e-10
Peame105C01g054080	-1.24778	7.42755e-07
Peame105C01g054100							-3.26087	1.24032e-05
Peame105C01g054140	-3.16932	1.64229e-16					-2.38367	6.59201e-09
Peame105C01g054180	-2.67954	5.77607e-10
Peame105C01g054220	-1.91604	6.73516e-07					-1.62597	9.18807e-05
Peame105C01g054230	1.87842	0.00119272					1.89265	0.00228196
Peame105C01g054240	1.16335	0.00724988
Peame105C01g054320	-1.86988	1.72272e-21
Peame105C01g054380	-1.14098	5.04336e-09
Peame105C01g054390							2.45696	0.0202793
Peame105C01g054400							2.75483	4.37467e-06
Peame105C01g054450							-2.04697	4.64807e-05
Peame105C01g054510	-1.28593	1.50375e-05
Peame105C01g054520	1.07955	5.98821e-09
Peame105C01g054530	-1.33373	1.74634e-30
Peame105C01g054560	-2.39864	3.11434e-75
Peame105C01g054580							-2.18854	0.0371987
Peame105C01g054590	1.68363	8.80312e-17
Peame105C01g054610	-1.59322	8.87458e-09
Peame105C01g054650	3.29323	0.00161457					2.66572	0.022509
Peame105C01g054700	-1.08139	0.0108983					-1.27948	0.00438379
Peame105C01g054710	1.39625	2.13891e-12
Peame105C01g054720	-1.34213	0.0333298
Peame105C01g054810	-2.32175	0.000422511					-3.56248	3.14812e-07
Peame105C01g054860	1.37061	0.000147614
Peame105C01g054880	1.01	3.10054e-06
Peame105C01g054910	1.92632	1.46793e-09
Peame105C01g054940	1.04399	1.92457e-10
Peame105C01g054980	-1.59312	2.93375e-24
Peame105C01g055050	-1.62662	0.0441634
Peame105C01g055090	-1.36338	3.31213e-05
Peame105C01g055130	-2.09869	8.40092e-07	-1.3526	0.00860404
Peame105C01g055180	1.02259	3.12403e-07
Peame105C01g055200							1.19688	2.01602e-10
Peame105C01g055240			1.30425	0.00745962			-1.82049	1.33526e-05
Peame105C01g055250	3.12173	0.0290396
Peame105C01g055260	-1.95173	3.57762e-25
Peame105C01g055270	-1.33682	0.000519285
Peame105C01g055290	-1.01006	0.00966365					-1.59815	8.02783e-05
Peame105C01g055310							-1.27417	3.908e-05
Peame105C01g055320	4.86012	7.37677e-06
Peame105C01g055350	3.38333	5.30323e-09
Peame105C01g055380	-2.21125	6.43398e-30
Peame105C01g055400	-2.28669	1.17358e-12	-1.15126	0.00583315
Peame105C01g055450							1.31573	0.00144535
Peame105C01g055480	-4.00265	3.58661e-17					-1.84624	4.67798e-05
Peame105C02g000040	-1.58425	2.20868e-22
Peame105C02g000050	2.70828	0.000988884
Peame105C02g000130	-2.23312	0.000139389
Peame105C02g000210	-1.58429	0.00101304
Peame105C02g000250	1.47997	0.00684884
Peame105C02g000340	-1.27688	9.8795e-16
Peame105C02g000460	-2.17039	2.06241e-15
Peame105C02g000480	1.06861	0.000300575
Peame105C02g000520	1.22322	0.0302919	-1.51706	0.0410761
Peame105C02g000530							-1.94093	0.00489419
Peame105C02g000550	-3.27169	6.84768e-39					-1.97565	4.01742e-14
Peame105C02g000600	2.9971	0.0126653
Peame105C02g000610	3.74685	0.00542069					3.33526	0.0240778
Peame105C02g000630	1.38704	0.000257754					1.2946	0.00152272
Peame105C02g000640	-1.15396	0.00933199
Peame105C02g000650	-2.34111	1.11765e-16	-1.39837	3.17017e-05			-1.10834	0.000437701
Peame105C02g000670	2.24552	1.13293e-09					-1.73802	0.00010225
Peame105C02g000710							-1.01426	0.0407939
Peame105C02g000730							-3.35199	0.00132638
Peame105C02g000750	1.07556	0.0234802					1.99962	2.59414e-05
Peame105C02g000760	2.34387	0.0353601					2.43008	0.0437808
Peame105C02g000780							-1.01483	0.000799721
Peame105C02g000790	1.53446	1.30736e-07
Peame105C02g000840	-2.51586	1.50766e-20
Peame105C02g000860	3.51155	0.0342697
Peame105C02g000870	-2.87022	1.26883e-11					-2.52228	1.4658e-08
Peame105C02g000880	-1.11535	7.71844e-08
Peame105C02g000890	-1.23077	9.97726e-16
Peame105C02g000900	-2.39154	2.24286e-12
Peame105C02g000910	1.08643	1.28895e-11
Peame105C02g000960	1.41665	0.0018008	1.55947	0.00478284			-1.49146	0.00660651
Peame105C02g000970	2.32178	3.31837e-19	1.05974	0.00121613
Peame105C02g000980	-2.1814	1.82159e-07
Peame105C02g000990	-2.17579	4.29096e-05
Peame105C02g001000	-3.09659	9.20298e-43					-1.35595	2.70715e-08
Peame105C02g001050	-1.75427	9.34048e-07					-1.38952	0.000302067
Peame105C02g001140							-1.46624	0.0122546
Peame105C02g001160	1.23239	0.0088604
Peame105C02g001220	1.5883	2.13542e-24
Peame105C02g001280	1.72803	0.0167195					2.08237	0.00616016
Peame105C02g001400	1.86019	7.95322e-16
Peame105C02g001420	-1.48713	0.00039453
Peame105C02g001510							-4.0791	0.0343153
Peame105C02g001550	1.46499	8.82483e-10
Peame105C02g001700	1.22354	0.0043974
Peame105C02g001850	-3.43576	3.98554e-36
Peame105C02g001860							-1.83391	0.0371569
Peame105C02g001890							-2.25004	5.51253e-09
Peame105C02g001920							1.38683	0.00164034
Peame105C02g001980	1.43701	4.517e-12
Peame105C02g002020	-4.29849	0.022133
Peame105C02g002090	1.41057	3.34808e-31
Peame105C02g002120							-1.52015	0.00764609
Peame105C02g002160	-1.02427	5.50233e-05
Peame105C02g002170	-3.86119	0.0191325
Peame105C02g002260	-2.17995	1.29315e-07
Peame105C02g002320							-2.46102	0.00252671
Peame105C02g002340							1.92437	4.81576e-05
Peame105C02g002360	1.03038	0.000463263
Peame105C02g002370	-5.1727	2.51077e-23	-2.93774	8.39425e-07
Peame105C02g002440			1.16832	0.00981983			-1.21685	0.00169288
Peame105C02g002470	2.77498	1.68617e-05					1.59074	0.031251
Peame105C02g002480			1.81647	0.0126765
Peame105C02g002520	1.31047	0.00163055
Peame105C02g002570	1.51855	2.65201e-15
Peame105C02g002580	-1.49713	1.7686e-08
Peame105C02g002590							1.03099	0.0351227
Peame105C02g002600							-1.63425	0.0277576
Peame105C02g002650	-1.52042	0.000155567
Peame105C02g002730	-2.57263	2.62468e-10	-1.51828	0.00276897
Peame105C02g002820							2.00185	0.00101021
Peame105C02g002870	-2.47479	1.04178e-57
Peame105C02g002880	1.68217	3.44752e-27
Peame105C02g002920							-4.81182	0.0314618
Peame105C02g003060	-3.75754	2.21261e-13
Peame105C02g003090	1.5141	4.68883e-13					1.29812	7.88149e-09
Peame105C02g003130	1.20594	3.04165e-05
Peame105C02g003180	1.03152	9.97526e-06					1.18567	1.30758e-06
Peame105C02g003210			1.28401	1.01404e-06
Peame105C02g003230	1.2248	0.00117332					1.86658	1.31224e-06
Peame105C02g003270	3.20622	0.0264241
Peame105C02g003290	1.95283	5.6707e-05
Peame105C02g003380	1.75233	1.66234e-14					1.09182	1.46032e-05
Peame105C02g003390	1.41884	0.000891645
Peame105C02g003400	1.12513	0.0146146
Peame105C02g003420	3.4863	0.000448756
Peame105C02g003470			-1.04585	0.0201214
Peame105C02g003480	-2.39389	1.53235e-77
Peame105C02g003490	2.51057	2.20986e-08	1.30306	0.0409112
Peame105C02g003520	-1.07349	5.31698e-21
Peame105C02g003590					1.04461	0.00714708
Peame105C02g003600	1.63962	0.019515					2.19712	0.00247844
Peame105C02g003610	-1.36336	0.000495605
Peame105C02g003660	-3.24611	6.39691e-17
Peame105C02g003740	-2.01282	2.9101e-05
Peame105C02g003760	-5.45973	0.0355644
Peame105C02g003830	-1.88269	0.000447317	-2.0698	0.00121309			-1.51459	0.01002
Peame105C02g003910	-2.22685	3.80302e-05					-2.14491	0.000182008
Peame105C02g003920	-1.17359	0.00107009					-1.61388	1.81095e-05
Peame105C02g003930	1.22891	4.02746e-14
Peame105C02g003960							-1.34624	3.07844e-06
Peame105C02g003970	2.14694	0.00120793					2.87183	3.05161e-05
Peame105C02g004010							1.66963	0.0289216
Peame105C02g004020							1.4114	0.0170294
Peame105C02g004040	1.51914	8.8841e-19
Peame105C02g004050	3.40493	5.02093e-05					2.65196	0.004023
Peame105C02g004070							1.37699	0.00284442
Peame105C02g004210	1.44408	0.00540168
Peame105C02g004270	-1.5652	0.00129845
Peame105C02g004290	1.01539	6.71505e-13
Peame105C02g004310	-3.35788	2.13756e-24	-2.04613	4.88917e-08			-1.61792	8.17266e-06
Peame105C02g004370	-1.74798	4.21812e-20
Peame105C02g004390	1.23545	7.29054e-43
Peame105C02g004450							3.39286	7.08677e-05
Peame105C02g004460	1.53642	6.01548e-05
Peame105C02g004480	-1.66988	0.0359154
Peame105C02g004500	5.20976	0.00206688
Peame105C02g004550							3.92902	1.4594e-06
Peame105C02g004570							1.57911	0.00148576
Peame105C02g004610			-1.88145	0.03023
Peame105C02g004630	1.45314	4.05764e-08
Peame105C02g004640	3.90145	4.91353e-08					1.81194	0.0321492
Peame105C02g004700	1.86751	2.21912e-35
Peame105C02g004720	-1.23968	6.76795e-14
Peame105C02g004800	-1.51154	1.03335e-12					-1.01038	1.15332e-05
Peame105C02g004810	-1.43891	3.32126e-29
Peame105C02g004830	1.24605	0.000396093
Peame105C02g004840	-1.01799	0.00711783
Peame105C02g004860	-4.5547	1.02288e-10	-4.69275	1.31879e-09
Peame105C02g004920							-1.36184	0.0337055
Peame105C02g004960							1.36178	0.00049202
Peame105C02g004970	1.42879	2.31459e-24
Peame105C02g004980	6.95177	0.000120274
Peame105C02g004990	8.35173	0.0024858
Peame105C02g005000	8.51962	0.0132672
Peame105C02g005020	-1.10432	0.00101304
Peame105C02g005030							-1.63618	0.0162219
Peame105C02g005060							-1.89853	0.000666984
Peame105C02g005070	-1.29782	0.00405516
Peame105C02g005120							-2.30685	0.0385184
Peame105C02g005160							1.22239	0.000606357
Peame105C02g005260							1.44573	0.0347058
Peame105C02g005290	-2.13404	3.77079e-30
Peame105C02g005310	-1.48609	0.0300309					-2.10398	0.00566081
Peame105C02g005330	-1.13388	5.48254e-09
Peame105C02g005350			-1.33835	0.0130995
Peame105C02g005410	-1.18747	0.00028435
Peame105C02g005440	5.24562	9.95812e-05
Peame105C02g005460							1.64617	1.93941e-07
Peame105C02g005510	1.07522	0.00366985
Peame105C02g005580	-1.55173	2.25998e-84
Peame105C02g005630	-1.49897	7.10353e-08	-2.47823	5.68498e-17
Peame105C02g005650							-1.02644	0.000288298
Peame105C02g005700	-3.15327	0.0355505					-6.01486	0.00127859
Peame105C02g005710	-3.60371	5.49871e-08	-4.05588	3.21813e-08
Peame105C02g005730	-1.73728	0.00238757					1.31775	0.0391434
Peame105C02g005740	2.74939	0.000227089
Peame105C02g005770	-2.15458	6.45915e-46
Peame105C02g005780	-1.23145	0.00407554					-1.28542	0.00525819
Peame105C02g005820	1.03284	3.88094e-08
Peame105C02g005840	-2.823	6.32593e-56
Peame105C02g005890	2.00665	2.15408e-10
Peame105C02g005920	1.09063	5.77809e-13
Peame105C02g005930	1.51517	2.28056e-20
Peame105C02g005950							-1.06911	0.0171345
Peame105C02g005980	-1.92403	3.7011e-39
Peame105C02g006010	2.26688	0.00408045
Peame105C02g006020	1.47036	2.77125e-29
Peame105C02g006050	1.57513	6.79094e-47
Peame105C02g006070	-1.42215	0.0243621					1.73252	0.00322717
Peame105C02g006100	-1.04437	2.70855e-06
Peame105C02g006110							-2.32886	1.15593e-07
Peame105C02g006190	2.47907	2.45041e-25
Peame105C02g006280	-4.24973	5.46245e-67
Peame105C02g006300	-2.50863	8.97475e-49
Peame105C02g006350							1.46413	0.000112902
Peame105C02g006360	1.05192	6.72721e-09
Peame105C02g006370							-2.9783	8.91069e-06
Peame105C02g006410	2.02479	0.00066931
Peame105C02g006440	8.64364	0.00504581
Peame105C02g006460	-1.67501	6.39391e-06
Peame105C02g006470							-3.62227	1.39853e-05
Peame105C02g006520	1.23143	0.0103392
Peame105C02g006570	-3.66673	2.13029e-16
Peame105C02g006580	-2.13232	0.00250765					-2.32721	0.00208125
Peame105C02g006590	2.34955	7.94456e-31
Peame105C02g006600	1.13024	0.000171415					-1.40998	8.06637e-06
Peame105C02g006610							-1.0511	0.00115578
Peame105C02g006620	-1.39352	0.00336095	-1.38409	0.0239153			1.47833	0.00341292
Peame105C02g006670	-2.46476	0.000582097
Peame105C02g006690							-2.67805	3.0066e-07
Peame105C02g006700	-2.03057	2.32072e-71
Peame105C02g006710	-2.30677	9.6179e-24
Peame105C02g006770	2.18197	1.35083e-09
Peame105C02g006800	1.92842	0.000278853
Peame105C02g006880							1.53848	0.0210258
Peame105C02g006920	2.56951	1.42008e-05
Peame105C02g006940	1.93731	6.0959e-12
Peame105C02g006960	1.00118	3.52402e-11
Peame105C02g006980	-1.18366	4.89511e-11
Peame105C02g006990	1.47187	0.0266105					2.9996	3.3929e-06
Peame105C02g007030	1.22307	0.017095
Peame105C02g007040							-2.39362	9.61932e-11
Peame105C02g007090							-2.62508	0.00746968
Peame105C02g007160							-3.25063	0.0161031
Peame105C02g007220	-2.41376	1.31562e-12					-1.13771	0.000533887
Peame105C02g007280							-4.60302	0.0124182
Peame105C02g007290	-1.64875	0.023558
Peame105C02g007380							1.26512	6.65194e-05
Peame105C02g007420	2.07141	1.13944e-09					1.73497	1.99774e-06
Peame105C02g007430							-1.36522	6.94922e-05
Peame105C02g007500	2.08677	2.70869e-16
Peame105C02g007510	1.97607	2.59912e-06
Peame105C02g007530	-1.17173	0.0210419	-1.3784	0.0331352
Peame105C02g007610							-2.15712	0.00115883
Peame105C02g007620							-5.30868	0.00207198
Peame105C02g007640			1.11879	0.0238087			-1.27492	0.00319647
Peame105C02g007700	1.35651	0.00499252
Peame105C02g007710	-4.12234	1.30491e-22					-1.3753	0.00279361
Peame105C02g007720	-2.18001	9.71039e-24
Peame105C02g007730	-3.14344	6.45549e-09					-3.29642	9.7639e-09
Peame105C02g007830							1.80846	4.6481e-07
Peame105C02g007850	-3.42803	1.45852e-07
Peame105C02g007900							-2.30954	0.000160223
Peame105C02g007930	-2.59418	3.35476e-06					-1.7941	0.00361109
Peame105C02g007940	2.09025	5.14614e-05
Peame105C02g007960	-2.32487	1.23968e-53
Peame105C02g007980	1.36267	0.00364699					-1.13569	0.0323004
Peame105C02g007990	-2.98593	1.25355e-11					-1.27584	0.0107302
Peame105C02g008010	-1.46636	7.70889e-05					-3.14948	1.43898e-15
Peame105C02g008070	-2.3938	6.13356e-07					-2.54538	5.76068e-07
Peame105C02g008090	-1.60604	0.00405832					-1.37294	0.0241195
Peame105C02g008120							2.32214	0.000551978
Peame105C02g008150	1.47398	0.000193586
Peame105C02g008240	-1.33359	6.63716e-26
Peame105C02g008290	-1.43117	0.0439566					-2.11561	0.00623484
Peame105C02g008300	1.0231	3.31532e-19
Peame105C02g008360	-1.75423	3.49829e-16
Peame105C02g008380	-1.27018	2.79487e-50
Peame105C02g008390	1.33662	0.0151907					2.21674	7.20544e-05
Peame105C02g008470	1.26262	9.8068e-12
Peame105C02g008490	-1.01989	1.70258e-09
Peame105C02g008550							-2.6212	0.0215177
Peame105C02g008560	1.12855	1.5467e-07
Peame105C02g008580	-2.19122	1.11977e-06
Peame105C02g008590	1.33772	1.83613e-05
Peame105C02g008630	-1.22596	0.0338478
Peame105C02g008710	-3.10171	3.31805e-46
Peame105C02g008730	1.26008	0.000978519
Peame105C02g008780	1.11204	7.5056e-18
Peame105C02g008800	-1.16901	0.00136406					-1.03184	0.0095144
Peame105C02g008830	3.47838	0.000113945
Peame105C02g008910	-1.62331	2.14363e-35
Peame105C02g008930	-1.55216	7.18127e-05					-1.17699	0.00557948
Peame105C02g008940	-1.60704	2.538e-12
Peame105C02g008970							-5.43393	0.000750366
Peame105C02g009100	2.1233	2.71879e-26	1.26771	2.75924e-08
Peame105C02g009120							-1.07518	0.0123496
Peame105C02g009360	1.56182	7.76755e-07
Peame105C02g009390	-1.06739	0.000167803
Peame105C02g009400	-1.90846	5.42667e-35
Peame105C02g009500	1.60429	7.75901e-17
Peame105C02g009520							1.13015	1.28339e-08
[truncated: 8,633 more rows]

## Sheet: Table S5
Table S5: Differentially expressed Phytophthora cinnamomi genes (log2(fold change) > 1 | < -1, adjusted p-value (FDR) < 0.05) at various time-points following inoculation of the partially resistant Persea americana rootstock Dusa®, compared to an in vitro mycelial control.
	6-hpi Dusa® vs. Mycelia		12-hpi Dusa® vs. Mycelia		24-hpi Dusa® vs. Mycelia		120-hpi Dusa® vs. Mycelia
Gene ID	log2(fold change)	p-adjusted	log2(fold change)	p-adjusted	log2(fold change)	p-adjusted	log2(fold change)	p-adjusted
jg1							-2.66728	0.000924538
jg10001	4.87848	0.00133884
jg10002	4.47702	0.00569393	5.24554	0.00222165	4.02898	0.0140403	6.04212	1.14599e-13
jg10003			3.243	0.023766			2.78507	0.0025758
jg10004					-3.51539	0.0135733	-1.76335	1.63084e-05
jg10006	-4.33434	0.00296209			-3.83789	0.00819968
jg10007	-1.16872	0.000759345
jg10008	-3.88317	0.00575545					-1.03819	0.000415834
jg10009	3.51111	0.0247367	5.23162	0.000901556	4.00878	0.00796881	10.6457	2.68368e-81
jg10011					-3.66068	0.00921224
jg10012	-1.6735	0.00276539	-3.47206	0.0263408	-2.04012	0.00111467
jg10014							-6.07862	1.88694e-06
jg10015							-3.9033	3.75512e-05
jg10016	-3.33079	0.026631					-1.98652	0.000354399
jg10020	1.0382	4.9264e-07			-1.54632	0.00181884
jg10021							-1.72159	5.17212e-07
jg10022	-2.35121	0.00857477			-1.98165	0.0133621	-1.1498	5.82973e-05
jg10023	2.13235	1.95225e-05					3.188	1.7872e-32
jg10024	-1.47145	0.0133298					-1.58993	4.76429e-16
jg10026					2.45635	0.000308573
jg10028	2.33293	1.73327e-06	3.37667	1.30483e-10			2.47363	2.09741e-10
jg1003			4.95686	0.00993001
jg10030							3.09254	2.19566e-09
jg10031							-2.92642	3.84222e-06
jg10034							-4.01246	0.00692375
jg10035	-4.34147	0.00216036			-3.84729	0.00623193	-3.74899	7.30412e-13
jg10037	-3.46488	0.014261			-2.97277	0.0353508	-1.64534	8.79215e-08
jg10038							-2.50489	8.37323e-05
jg10039	-2.84499	3.1889e-05	-2.5906	0.0153754	-4.61925	2.85243e-06	-2.34043	6.55259e-07
jg1004					3.55146	0.0416076	4.02637	0.00117769
jg10040					-3.58703	0.0113264	-1.60861	3.81142e-05
jg10041					-3.16793	0.024397
jg10043	-4.38596	0.00203528			-3.89135	0.0058708	-3.77492	2.19563e-12
jg10044	-2.79929	0.0475634
jg10045	5.06117	1.91037e-153	3.06576	9.02208e-06	5.65859	2.58158e-239
jg10046	6.46953	2.86819e-29	5.97577	9.14663e-19	6.53985	6.14129e-28	3.14038	6.33001e-08
jg10047	-3.53855	0.017038			-3.04268	0.0407395
jg10049	1.39924	0.0166179
jg10050			2.74054	0.0463447
jg10051	-2.84974	0.00991595	-3.52077	0.0305278	-3.2001	0.0055352	-1.56179	0.00150558
jg10053					1.8887	0.0199658
jg10054	-3.49936	0.0137967			-3.96255	0.00464617	-1.09971	0.00262015
jg10058							-4.47376	0.00254158
jg1006	3.64238	0.0351106	5.36289	0.00221981	4.14816	0.0133854
jg10060	-1.20746	0.00202144			-2.0941	7.65405e-07
jg10061					-5.75627	5.62273e-05	-1.86014	0.000884663
jg10062							-2.04506	0.000390724
jg10066	-3.70852	0.0142276			-3.21082	0.0339384
jg10069					-3.46776	0.0173362
jg1007					10.1589	0.000303727	6.49367	0.0169876
jg10072	-4.12069	0.00451991			-2.70704	0.0202112	-4.19091	9.24726e-08
jg10073	-1.84365	8.90849e-09	-3.95569	8.72586e-05	-2.67409	7.83321e-12
jg10075	-2.31599	3.70792e-07	-2.84323	0.000379135	-1.16721	0.00956983
jg10076	1.54465	0.000228567	1.99601	0.00264523	1.83655	2.79327e-06	-1.27609	2.54765e-05
jg10077			4.12156	0.00309311
jg10079	-1.77957	2.89157e-12	-1.50767	1.44013e-05	-1.13235	1.82742e-05	-1.69761	6.08644e-17
jg1008	4.78563	0.00333988	4.51437	0.0243425	5.24332	0.00054461	7.89586	1.12775e-13
jg10080			3.59224	0.024426	6.55086	2.51488e-30
jg10081					-3.07813	0.0319525	-2.22751	1.95227e-07
jg10082					-2.72287	0.0169881	-1.06161	0.0138414
jg10083							-3.32531	2.88559e-07
jg10085	-1.29134	0.0410704
jg10088					1.28261	0.00230926
jg10089					-3.57794	0.0121098	-2.40788	8.78806e-08
jg1009	3.19189	1.26444e-05					4.34899	5.94143e-23
jg10094					-3.21684	0.0205159
jg10097					-3.15939	0.0254625
jg10101			7.44075	0.0287609	7.82952	0.00922272
jg10103							-4.82028	0.000217372
jg10104							9.75067	0.0204682
jg10105					5.19788	1.54089e-07	5.27745	2.76494e-11
jg10108							-2.05267	5.09708e-10
jg1011					-1.92232	7.39451e-05
jg10110	1.30724	0.000562058	1.69562	0.000952876
jg10111							-1.40249	0.00137825
jg10112					-2.86516	0.0495146
jg10114			-3.90309	0.0114799	-3.23663	0.000978108	-2.0077	5.9347e-09
jg10115	-5.16632	0.000165287			-4.67298	0.000600973	-2.42103	8.57131e-14
jg1012							-3.77217	0.0116875
jg10120	-3.15263	0.0379737
jg10121			2.44257	0.000133423
jg10122			1.56368	0.00660248
jg10123							-1.12262	0.0233252
jg10124	-3.80665	1.1031e-05	-5.36222	0.000419874	-3.45203	4.57066e-05	-1.68326	0.00121827
jg10125							-3.35477	0.0240159
jg10126							-4.08355	0.00384935
jg10127	-2.70978	8.17164e-06	-5.45048	0.000190979	-4.113	1.00488e-06	-1.76326	7.2277e-06
jg10128	-3.0187	3.06974e-06	-2.65309	0.00949999	-2.77114	2.34986e-05	-3.02547	1.95444e-13
jg1013							-1.72113	0.0200266
jg10132	-3.26608	0.00881319	-3.30564	0.0367905	-4.53215	0.00101833	-2.28367	4.55862e-10
jg10133	-4.69824	0.00150274					-1.804	0.00172473
jg10134			4.10034	0.0195984
jg1014	-3.89067	0.00390637	-3.89573	0.0187503	-5.11715	0.000459958	-3.33946	4.02752e-08
jg10140					-5.31444	0.0281154
jg10141	1.14442	0.0242618					-4.80214	7.56569e-08
jg10143			-1.63852	0.0272118	-1.22641	0.0434195	1.18979	0.0170018
jg10144	-4.7054	0.00232083
jg10145	-1.55594	0.0157648	-3.61341	0.0183074	-2.90067	0.00177386	-1.00972	4.59592e-06
jg10147	6.32788	1.88892e-05	6.07258	0.000198248	7.12071	1.56316e-06	5.30425	0.000171279
jg10148					2.522	0.00138316
jg10149	-4.57749	0.000820254					-2.7999	3.33186e-20
jg1015					-3.59172	0.0265636	-2.38557	0.00343432
jg10151					-2.6721	0.0211615	-1.29685	0.0047453
jg10152	3.1563	0.00027197	5.30478	4.90404e-12			1.64385	0.00789857
jg10153					-3.98748	0.0032386
jg10154							-1.67564	0.0129183
jg10155					3.89286	1.76558e-07	2.04982	0.00103992
jg10156	3.9967	5.17683e-21	3.90673	3.59079e-06
jg10157							1.66254	0.0083609
jg10158							-1.12459	0.000146303
jg1016	-3.37069	0.0191635			-2.87745	0.046119
jg10160					-5.43475	0.000142644
jg10161	-1.73364	0.000642143			-2.61844	1.46095e-05
jg10162	-7.14098	2.60108e-09	-4.34542	6.72114e-06	-3.50007	3.06315e-09	-2.74426	5.65083e-10
jg10163	3.73874	1.12764e-06					2.68532	5.3213e-05
jg10167	-2.51094	0.000152689	-4.6171	0.00193186	-2.36798	0.000363063	-1.71341	1.58415e-07
jg10168	-2.63508	0.000180991	-4.49669	0.00260742	-3.82848	6.38863e-05	-1.07293	0.000872169
jg10169	4.41673	0.00163378			3.81453	0.0148407	3.22997	0.00743258
jg1017	2.33498	0.0251058
jg10170					-1.89107	0.0172026	-1.92926	7.22379e-15
jg10172							-3.3133	0.0458763
jg10174							-1.85969	0.000689172
jg10176					-3.18502	0.0411664	-1.58907	0.0184516
jg10177	-4.4284	0.00119996			-3.93661	0.00370595	-1.28674	6.9131e-12
jg10178	-3.58894	0.0157433					-1.60192	0.0020931
jg10179							-1.09451	0.0130403
jg10180	1.67245	0.0359044					-1.80198	0.00388897
jg10182					-2.288	0.0131996
jg10183	-1.26299	0.0309854			-1.14032	0.0441416
jg10188	-3.68075	0.0116367					-1.0121	0.0244648
jg10189	4.89159	0.0167677	5.01604	0.0301524
jg1019	2.66178	0.021953			3.96937	1.35071e-06
jg10190	5.61785	0.00215676			5.59473	0.00330104
jg10191	4.12369	0.0344323	8.56998	3.95655e-10
jg10193					-5.01042	0.000170417
jg10194	-3.80768	0.0107602			-3.31065	0.0265303
jg10195					-3.8296	0.00788202	-1.37829	0.00388871
jg10196	1.66161	0.0272777					-1.71921	0.00330908
jg10198			3.29426	7.1169e-10	1.32074	0.037312	-3.34302	8.13036e-07
jg10199					-3.11029	0.0349262	-1.35725	0.0050596
jg1020	6.35095	2.30653e-16	5.94379	2.92675e-07			5.70955	2.39898e-18
jg10200	-6.77724	5.14628e-07	-2.61935	0.0222623	-5.44693	5.7516e-06	-2.98333	4.52367e-17
jg10201	-2.90261	4.04372e-05	-5.42133	0.000313224	-6.64479	1.57988e-06	-1.66077	0.000726107
jg10202			-3.79384	0.0186066			-1.66478	0.000725748
jg10203	3.55903	2.0535e-13					4.27333	9.32762e-64
jg10204	-2.35191	0.000295904	-4.23418	0.00423902	-5.46226	3.71182e-05	-2.20751	1.83046e-23
jg10205							-1.53287	4.42898e-09
jg10208							3.92445	0.0404877
jg10209							6.59459	0.0141237
jg1021							-1.21959	0.00144502
jg10210	-1.7078	0.00108436			-1.54359	0.0025081
jg10211	1.64761	2.44444e-15	1.20526	0.0173207
jg10215							1.07762	0.0415524
jg10217	4.74921	6.55804e-10	4.5511	0.000954415
jg10219					5.5414	0.00143714
jg10220					1.6316	0.00870917
jg10221							-1.17007	0.00257643
jg10224	-1.41399	0.0496959	-3.77333	0.0172289	-4.99853	0.000326858
jg10225	-2.99212	0.00396819			-1.54944	0.0336336
jg10227					-3.00942	0.0331205	-2.23696	8.99278e-10
jg10228			2.89326	0.0384132
jg10232							-2.07999	0.0388516
jg10237	2.82467	0.0437341			4.3328	6.76825e-06	7.01785	5.92794e-33
jg10239							-3.06129	0.00166207
jg1024	-2.5751	0.00302317	-3.63492	0.0177676	-4.86287	0.00029462
jg10240							-2.6863	0.00700562
jg10241					-1.82522	0.0370051
jg10242	-4.32545	6.83775e-07	-6.40315	3.07588e-05	-3.29303	7.84024e-05	-2.8033	1.34639e-05
jg10243	4.62953	8.015e-06	3.76831	0.015424
jg10244							2.21345	0.00416446
jg10245							1.98778	7.94282e-07
jg10246					-3.13394	0.0275538
jg10249	-3.16175	0.0109923	-3.20337	0.0431103	-4.43016	0.00129458
jg10256	3.5093	0.00322723					5.68662	3.57345e-08
jg10257					-3.04708	0.033371
jg10258							-2.68148	0.000544802
jg10259			-3.89388	0.0140203
jg10262	-2.1627	0.0039787	-3.84613	0.0124771	-5.07299	0.000184448	-1.91548	1.78875e-09
jg10263	4.62395	4.14942e-12	5.73793	4.3869e-13	5.31222	1.81179e-19	2.01414	0.000101359
jg10264							-4.60741	0.00145433
jg10267					2.1652	0.00264704
jg10269			2.77974	0.00398419			-1.58077	0.0283282
jg10270	-4.10708	0.00406924					-1.18487	0.00336668
jg10271							1.22672	0.0328098
jg10272							-1.35326	0.0162066
jg10273	3.21745	0.000696053
jg10274	-2.89428	0.00569594			-3.94191	0.00152648	-1.22563	0.00102671
jg10276	-2.98492	9.97096e-07	-4.85083	0.000672906	-4.15319	2.0866e-06	-2.45297	2.04705e-70
jg10279							1.97706	7.27987e-08
jg10291	-1.14623	0.0168757	-4.74599	0.00126641
jg10294							-1.5567	0.00634771
jg10295			3.19016	0.046178
jg10298							-3.0191	0.0140141
jg10299			5.48975	0.0146822	4.2941	0.0441093
jg10307	-2.92912	0.00177695	-4.58815	0.00455902	-5.00306	0.00017724	-1.98122	0.00118536
jg10308	-4.55443	0.00233032	-3.79905	0.0244633	-5.0194	0.000719671	-2.39577	0.000181459
jg10309			-3.84879	0.0144559
jg10310	3.14992	7.32178e-05	2.82191	0.00804574	2.59321	0.00363539
jg10311	-3.18399	0.000187726	-4.25965	0.00420992			-1.86883	1.02126e-13
jg10312	-1.19229	0.0380341			-1.64367	0.00697126
jg10315					-4.34037	0.00239203	-1.30471	0.00669196
jg10316					-3.42196	0.0164396	-1.97596	2.33983e-06
jg10317					-4.18154	0.00212301	-2.26406	1.46075e-15
jg10320	-5.41831	4.28325e-06	-5.45686	0.000148159	-6.68322	4.86279e-07	-3.47156	1.30993e-24
jg10321	-4.95421	0.000298055	-4.19445	0.0060277	-5.42056	6.74484e-05	-3.55475	3.11495e-19
jg10322	-3.84152	0.00196074			-2.39539	0.00502857
jg10323	-4.48358	0.0010057
jg10324					-3.81387	0.00540787
jg10325					2.62187	0.000169593	-5.15915	9.73188e-05
jg10327					-3.61165	0.0111462
jg10328					-3.14983	0.000247651
jg10329					1.89249	4.09722e-09
jg10330					3.7721	0.0454973
jg10331	3.11665	3.32817e-32	2.17997	0.00154584	2.50018	1.53458e-14	-1.76835	3.81856e-07
jg10340	-3.55411	0.0161279			-3.05852	0.0387911	-1.90591	0.000179579
jg10342					-5.85729	2.2269e-05	-1.86046	2.23813e-05
jg10344	-1.96253	0.00017243	-4.04015	0.0081627
jg10345					-3.59688	0.00471209
jg10346	-3.44697	0.018505	2.13048	0.00472562			1.93531	6.99868e-08
jg10347					1.08748	5.17042e-05
jg10348			4.7286	0.024166	7.92577	2.56205e-09
jg10349							2.15816	0.00176106
jg10352	-6.04178	1.23036e-06	-3.19987	0.0023582	-7.27984	1.33129e-07	-3.21434	1.44003e-10
jg10353	-2.43444	0.00010783			-4.28748	3.90966e-05
jg10354							-1.7312	0.033739
jg10359	5.42591	5.83632e-14	5.66822	2.19879e-13	3.92211	3.0374e-06	3.52324	6.19459e-07
jg1036					-3.98449	0.00547999	-2.05334	1.96734e-05
jg10360	1.37085	0.0187658
jg10378			3.62476	0.0243719	7.54066	9.05904e-47	4.8644	1.06829e-26
jg10382							-3.5562	0.0105921
jg10383			2.26977	0.000294879
jg10385							1.20879	0.00367827
jg10386			4.40348	1.22909e-05			1.92092	1.76646e-06
jg10387	4.7193	0.000339775
jg10392	1.15698	0.00228848
jg10394	-2.20185	0.0229342					-1.21293	0.00788852
jg10395	-4.59429	0.00173083			-4.09699	0.00497173	-1.88618	0.00046831
jg10396							-2.56697	2.78323e-06
jg10397							2.21563	0.0287334
jg10399							-2.21542	0.00153872
jg1040							-3.66072	0.0169411
jg1041	2.3387	0.00215305	2.89396	0.0124314	2.05372	0.0159377
jg10412							-3.75063	0.00476513
jg10413					-3.33409	0.00224079
jg10414					-3.08733	0.0273751
jg10415	-3.16695	0.0430812			2.60929	0.00016739
jg10416					-3.00819	0.0148569	-1.18632	1.51259e-06
jg10417	3.35056	4.59731e-07	4.05804	1.067e-06			2.80463	8.09713e-09
jg10418	-1.72082	0.00274199					-1.6035	1.388e-11
jg10419	-2.27895	1.53517e-07	-2.58193	6.37184e-07	-2.83332	9.43571e-10
jg10420	-3.7657	0.0104657			-3.26991	0.0260278	-2.91741	2.76511e-07
jg10421	-3.79617	2.99129e-09	-2.98857	0.000356499	-4.72829	2.18368e-09	-2.52334	4.85683e-08
jg10423							-3.48721	0.0121822
jg10427							-4.34605	0.00431187
jg1043	2.05549	0.00336546
jg10431							-3.20603	0.0493131
jg10434	-6.13403	4.02211e-06	-4.41352	0.00267192	-5.64144	2.00992e-05	-3.44761	5.89469e-37
jg10435							-3.60212	0.00709934
jg10439	-3.19388	0.0255753					-1.6169	1.89511e-06
jg1044							-1.31324	1.17014e-10
jg10443					-3.36054	0.00180855
jg10444	-2.09364	0.000339347	-1.75661	0.0263752	-5.47137	8.38124e-08
jg10446	8.21365	0.00967236
jg10450	3.10103	0.0352629					2.26073	0.0494554
jg10451	-3.50897	2.77405e-06			-2.87972	3.78621e-06	-2.16165	1.18326e-24
jg10452	2.49796	0.000662652
jg10453							6.46396	8.18197e-17
jg10454							2.26603	3.54974e-06
jg10455			4.13984	0.0396774
jg10456	3.62282	0.000477107					2.19866	3.67149e-05
jg10457	4.16984	0.0383614	4.90941	0.023238			4.19391	0.00221613
jg10462							-3.27043	0.0345444
jg10463			5.39676	0.0335446
jg10467	-3.21605	0.0259115					-1.98183	1.45615e-06
jg10468	-3.11001	0.0374556					-7.07189	7.40843e-08
jg10469	4.46626	0.0179945
jg1047					10.7084	0.014424
jg10470	-4.51835	0.00246354			-4.0198	0.00684883
jg10471							-3.88254	0.00498986
jg10477	9.13401	0.000222335	6.6724	0.0345572
jg10478					3.45798	2.79757e-10
jg10479	3.38594	5.14348e-27	3.19085	9.47944e-08
jg10480	4.98844	1.34157e-09					1.77908	0.0171625
jg10481							2.39054	0.00506056
jg10482	4.08877	1.76048e-23	4.12901	8.51438e-16	2.80081	8.16953e-08	3.68927	1.36341e-24
jg10483					-3.36922	0.0216799	-2.03778	7.42897e-05
jg10486			4.80499	0.0178596			7.13264	1.7909e-10
jg10487							4.48285	1.0139e-19
jg10488							-2.71144	0.00358008
jg1049	6.46592	0.0300263	6.84969	0.0409506
jg10490	-4.6029	0.00146814			-4.10658	0.00432491	-1.26679	0.00984435
jg10493	9.00798	0.000195306	8.82251	0.000792944			6.34039	0.00704605
jg10494	4.93292	0.00344762	8.75092	1.64056e-13	4.4901	0.00848995	2.89113	0.0224099
jg10495			4.51524	0.0214424
jg10497	7.60786	2.17393e-25	5.99358	4.05625e-07	6.23244	1.01624e-12	3.71381	6.52577e-07
jg10500	-3.63624	0.0209072			-3.13561	0.0475719	-3.20385	3.75297e-05
jg10501							-4.96637	0.000147821
jg10502	-3.89177	0.0044279	-3.89201	0.0201808	-5.11265	0.000532157
jg10503					1.38589	0.0126114	1.28621	0.000155846
jg10506							1.79915	1.20537e-23
jg10507	2.41738	1.17971e-09	2.98573	1.78031e-12	2.33265	3.12551e-08
jg10508							-1.30402	4.71702e-10
jg10509							1.48435	2.216e-14
jg1051	-5.00146	0.000354085			-4.50686	0.0012
jg10517	-4.28472	0.00617399
jg10518	-3.608	0.0104327					-1.30729	0.000140133
jg10519			2.33004	1.5585e-05	1.17873	0.00854582
jg1052							-3.06576	0.039792
jg10520	-5.42508	5.08638e-05			-3.01517	0.000963229	-1.44363	2.29117e-17
jg10521	-2.0888	0.0201468			-4.64767	0.000895376
jg10524			5.47099	0.0488227
jg10525					3.52988	0.00178874	3.49072	1.70649e-05
jg10526							-2.17272	0.0140485
jg10533							3.01348	0.0477832
jg10534							-3.66551	0.00623778
jg10537							2.39106	0.0043934
jg10539							2.58443	0.0062173
jg1054							2.20655	0.013744
jg10540							2.69862	6.22466e-05
jg10543					-3.85564	0.00591891	-2.00402	1.68643e-07
jg10544							-4.12897	0.00495504
jg10546	-4.05942	0.00411798			-3.56579	0.0113264
jg10548			3.29219	0.044327
jg10549	4.13218	0.00283395
jg10550			4.18862	0.0468036	4.00955	0.0260278
jg10551							-4.81379	0.000161067
jg10552							-3.12751	1.18614e-06
jg10553			2.46205	0.000215476			-1.18824	0.000215465
jg10556	-2.47755	5.20971e-05	-2.67023	0.0494196	-4.91698	2.73692e-05
jg10557	-4.69225	0.000820433			-4.19809	0.00258181	-3.4863	3.48585e-14
jg10558	-3.62643	0.0134118					-3.27153	4.31292e-08
jg10559	-2.90991	5.55037e-27	-3.25674	3.2358e-11	-2.06752	7.1563e-17
jg10562					2.60102	0.0218294
jg10563	-1.52451	0.0499276			-2.10117	0.0177961	-1.61522	2.70499e-05
jg10564							2.27518	6.58922e-07
jg10566	-4.95813	0.000278087					-1.50224	1.62384e-09
jg10567					-3.46462	0.0159753
jg10568							-1.65711	0.00265145
jg1058	2.02525	8.24326e-05	2.6566	6.5795e-06	2.47778	1.522e-06	-3.4914	2.07665e-09
jg10589			5.60955	1.6712e-06
jg10591					3.7308	0.00340782
jg10594	-3.22958	0.0333191					-2.89892	9.95956e-06
jg10595	-4.64867	0.00164876			-4.15072	0.00473867	-1.95836	0.000550773
jg10596	-4.20998	0.0023506			-3.71767	0.00684907
jg10597	-2.02681	0.00225575	-4.07478	0.0071071	-3.82132	0.000315208
jg10598			4.94683	0.00944893	3.73758	0.0394573
jg10599							-2.11997	0.0345093
jg10600					-4.32805	0.00220017
jg10601	-4.02191	0.00324174	-4.02106	0.0162672	-5.24152	0.000385027	-4.81134	6.15799e-12
jg10602	-6.07928	0.000107756	-5.3097	0.00200938	-4.7402	0.000303727	-5.2919	5.15004e-10
jg10609			3.60419	9.26239e-05			-3.97129	0.00303067
jg10615							2.20181	1.9027e-09
jg10616	-1.62249	0.0408943					-1.93627	2.10171e-05
jg10617					-3.43239	0.0126973
jg10618					-2.20296	0.0219598
jg10619			4.68318	0.00555247	3.46434	0.0316483
jg10621							-5.5622	1.55987e-05
jg10623							5.41601	1.31126e-05
jg10624	4.1063	0.00343764	3.94067	0.0254526			2.06881	0.0338442
jg10627							-1.02837	0.000845653
jg10628	-1.58383	0.0376428
jg10629			5.13372	0.00469736	5.64816	4.69523e-05	5.68097	1.49224e-09
jg1063					-3.66131	0.0136698
jg10630	3.03809	2.85609e-10	2.21418	0.000385017	1.70582	0.00310851	4.47077	5.18057e-24
jg10631	2.40259	0.000656503			3.36985	3.39892e-10	3.22369	2.0249e-27
jg10635	3.57851	1.72453e-24	3.48106	8.23643e-20	1.72265	6.04585e-05	2.00052	7.96191e-09
jg10636	4.05547	0.015958	5.77599	0.000699815	7.78647	1.57024e-13	5.11059	1.40048e-08
jg10637							2.78008	2.81054e-09
jg10640	3.03248	2.31164e-14					3.26743	8.63589e-49
jg10641	1.81502	4.30915e-08			1.70959	2.05666e-06	-1.23498	5.12534e-05
jg10642	-5.31578	0.000119102	-3.59527	0.0218597	-4.82164	0.000447312
jg10643	2.05005	0.00125144
jg10644					2.91006	0.0123442
jg10647					-3.82677	0.0261991
jg10648	-3.67284	0.000240009	-3.36455	0.0325384	-5.55312	3.72586e-05	-4.54892	1.80255e-28
jg10649	1.82115	7.76902e-11	1.5446	8.72586e-05
jg10653							1.8651	7.52602e-05
jg10654	-5.36591	9.69264e-05			-5.82705	2.13044e-05	-2.87495	4.51895e-12
jg10655	-3.32743	0.0199686			-3.79048	0.00708978
jg10657							2.59279	0.00418202
jg10658					2.06974	0.00796183
jg10659	3.05129	2.31607e-09			1.97903	0.00112713	3.17208	1.00037e-11
jg1066			8.18198	0.0052129	6.69314	0.0193276
jg10660			4.96497	0.0287723
jg10661							-2.69758	9.76567e-16
jg10663	-4.91354	1.77067e-05	-4.00956	0.00732766	-1.16347	0.00208889
jg10664							-4.28116	0.000398113
jg10667			1.26093	0.0190409			1.21075	0.000193347
jg10668					1.34288	0.00668826	-1.3463	0.000637346
jg10671							-4.48686	0.000437299
jg10675							-4.25153	0.00676706
jg10676							-6.00566	2.58889e-05
jg1068			3.35303	0.0238479
jg10685					3.54586	0.000673245	1.92631	0.0217654
jg10686	3.38812	0.00414124			3.56876	0.00276223
jg10687	3.37137	0.00134869	2.93312	0.0263002			3.21996	0.000785573
jg1069			3.67491	0.0343707			3.3791	5.93113e-06
jg10691					1.63047	0.0449945	1.58615	0.0140554
jg10693	-3.07009	0.0324893					-3.06387	7.6496e-09
jg10694	-1.65065	0.00803738	-4.33253	0.00440683	-5.55845	4.45665e-05
jg10695	-3.88583	0.00782906			-3.39028	0.0199854
jg10697					4.76452	6.54372e-05	2.17327	0.0498051
jg10698							2.61831	0.00797995
jg10699							5.53202	0.0196784
jg10700	8.35068	5.16161e-32	8.53131	8.71637e-25	7.47183	2.47194e-20	7.85308	2.41521e-34
jg10701			4.15707	0.0156185			7.94475	7.61283e-33
jg10705	2.89804	0.000537633					-4.11329	0.00225336
jg10706							-3.20503	1.30017e-05
jg10707					-1.92347	0.000378672
jg10714			2.99913	0.00149281			3.60291	8.29291e-35
jg10717	4.48888	4.10177e-09					4.84118	2.47989e-33
jg10719	4.24509	5.45621e-14	3.90579	1.77858e-07	3.69025	6.93759e-09	1.95615	0.00027949
jg1072							1.07612	3.73496e-13
jg10720					-3.01173	0.0413035
jg10721			3.05903	0.0469246
jg10722	-1.02093	0.00552247
jg10723	-1.19694	0.0365597			-3.00573	0.00115519	-1.03132	6.41572e-06
jg10724							2.76415	0.00385542
jg10725							1.8291	0.000499358
jg10727	-3.00655	7.97295e-05			-1.12246	0.0197434
jg10728			1.21782	0.030066
jg10729							-3.0356	0.0334158
jg1073							1.945	0.000189259
jg10731							-3.29367	0.0171001
jg10732					4.31325	0.00311042	3.10427	0.00911358
jg10739	1.36006	0.0372399	1.69292	0.0273013
jg10741	-2.25407	9.77137e-07					-1.39715	1.4306e-08
jg10742							2.83915	0.000372565
jg10748	5.17182	0.0385741					4.58203	0.0347805
jg10749	4.31361	0.00397118	4.3425	0.0151109			3.67027	3.83987e-05
jg10750	2.14051	1.66744e-05	2.32068	8.72586e-05			2.42207	2.457e-08
jg10751					-2.2123	0.000157291
jg10752	4.2742	0.0354765
jg10753					1.09594	0.0217227	1.68821	4.23787e-09
jg10754							-3.26679	9.1014e-07
jg10755							-1.40658	0.0350267
jg10756					-1.46006	0.0175042
jg10757	-1.38289	0.00785858			-5.92213	1.00763e-05
jg10758							1.74698	0.0088288
jg10760					-3.15221	0.0262625
jg10762	-2.90453	0.00309592			-4.7798	0.000343456	-1.67656	3.84415e-18
jg10764	-2.85769	2.846e-07			-4.78039	1.78274e-07	-2.28932	4.16829e-13
jg10765			2.77797	9.64153e-11	1.27176	0.00316056	1.17933	2.27531e-10
jg10767							-4.15888	0.00628601
jg10769			-3.17254	0.0439255			-1.1452	0.00010334
jg10770			4.15277	0.0293145			2.36699	0.0400496
jg10773							-1.47466	0.00264355
jg10779							5.60962	0.00212918
jg10783			5.12347	0.00259964
jg10787							-1.23919	0.000676864
jg10788							-2.4577	0.0359978
jg10791	-3.10115	0.0124306			-2.14665	0.020367	-1.13905	0.000935064
jg10792	4.08092	8.38824e-08
jg10793							-3.71259	0.00925173
jg108							5.06879	7.50857e-08
jg10800	-2.27133	0.014499			-3.10061	0.00506934	-1.45391	0.000119212
jg10801							2.08955	7.86547e-07
jg10802	-2.32698	0.0218716			-4.1896	0.00197145
jg10803	-2.94657	0.0407255					-1.21985	7.59042e-05
jg10804	2.64682	0.0338219
jg10805	-1.83978	0.0100426	-4.16017	0.00760506	-1.63975	0.0241346	-1.29717	0.00254698
jg10807	2.9722	4.28918e-07	3.83999	1.17786e-08	2.24582	0.00180862	6.54957	2.30924e-51
jg10808					-2.98045	0.0160424
jg10809							-1.93649	7.8265e-09
jg10810					-3.19253	0.0284632
jg10811			-3.58206	0.0257679	-3.99737	0.00175631
jg10812							1.00814	0.00608307
jg10814	1.29779	0.03843					-2.8861	9.31013e-07
jg10815					3.16492	5.21147e-05
jg10817	1.44487	0.0256979					1.38356	0.000631547
jg10818	-4.8662	0.000494537	-4.10739	0.00862607	-5.33225	0.000121827	-4.92476	1.14201e-19
jg10819					-3.25341	0.0218151	1.40898	2.48041e-07
jg10820	-2.86479	1.93207e-05	-4.93674	0.000814531	-6.16297	4.38824e-06	-2.56303	1.04851e-13
jg10822					6.12542	2.00089e-05	4.3262	0.000571494
jg10823	-5.63754	0.000115676					-1.90842	0.00117578
jg10825					-5.06509	0.000555564
jg10827	-2.35381	0.0271597			-4.19643	0.00241748	-2.00787	9.23547e-09
jg10828	2.0705	0.00174255
jg10831							1.38119	0.0196786
jg10832							2.77872	0.0031108
jg10837							1.1584	0.0109959
jg10838	2.47693	1.33367e-12			2.01028	1.71075e-06	1.76893	1.61969e-18
jg10840							5.96617	0.00879454
jg10841	-5.01682	0.000270878	-3.29631	0.0359699	-4.52341	0.00095025	-2.24929	8.60605e-12
jg10842					-5.00854	0.00018685
jg10844							1.46876	3.82008e-06
jg10845			6.91201	0.0375843			7.36958	0.00340684
jg10846	3.14668	0.010623					5.93685	1.05902e-08
jg10847	5.89555	0.00198937	6.00313	0.00504248	4.80457	0.0184113	8.27552	4.54064e-10
jg10848					3.2108	0.027219	4.17691	0.000138037
jg10849							-3.35507	8.7933e-11
jg1085	2.93822	0.018432					2.58407	0.000160955
jg10851	3.48426	0.0314741			4.15749	0.0081137	5.06457	4.45109e-05
jg10852					2.13205	0.00512488
jg10859	6.48255	0.0344953
jg1086							5.16626	1.59891e-05
jg10860			3.75911	2.02632e-16			1.67621	4.73472e-28
jg10861	-4.16136	0.000470837			-5.44497	4.7944e-05	-1.09806	8.65196e-05
jg10863	-2.54211	1.6775e-06			-1.361	0.003228	-2.11472	1.14295e-12
jg10864	-3.47937	0.0133036			1.35179	0.00122725	-2.00533	1.69223e-10
jg10865	2.31544	3.76044e-06	2.11957	0.00182728	2.03093	0.000240036	1.23377	0.00688649
jg10868					-3.49929	0.0148569	-2.57473	8.93654e-08
jg10869					-1.77933	0.0136896	-1.13227	0.0213269
jg1087	2.86351	0.040923					5.92132	5.94196e-27
jg10870			4.63074	0.00449689	3.40921	0.028546	2.02016	0.0426995
jg10871	4.09241	0.000196292
jg10872							-5.39947	0.000579648
jg10874					-3.52761	0.0145516
jg10876							3.63907	2.93715e-06
jg10877					-4.20967	0.00241974
jg10878	-5.21254	0.000196292	-3.49203	0.0283141	-4.71759	0.000696443
jg10880			5.66508	0.00680087	4.46433	0.0250049	4.06675	0.00395798
jg10881							-3.16743	0.0291095
jg10883			6.93238	0.0205044	5.75917	0.041667	8.71107	6.34526e-05
jg10884	4.00526	0.0103024
jg10885	4.44369	4.68737e-06	4.42216	0.0049128			5.03258	1.33777e-24
jg1089							2.37661	6.38318e-05
jg10899	-2.22861	3.04992e-06			-2.56317	1.51997e-06	-1.18661	0.000153755
jg109	-3.82418	0.00679127
jg1090	-1.75798	0.0389946	-3.1981	0.0446007
jg10900	1.96683	0.0357025			2.606	0.00439185	3.16399	3.0503e-05
jg10901			1.79089	0.0134844	1.08409	0.0311879
jg10902	-1.95306	1.11779e-10	-2.34907	1.46259e-08	-1.40903	9.60206e-06
jg10904							-2.14562	0.00138404
jg10905							-1.65168	0.00326128
jg10906	-5.50229	4.62416e-05	-4.74239	0.00141037	-5.1344	2.02969e-05	-1.17326	0.000589416
jg10907	-4.63954	5.92692e-07	-5.90568	8.502e-05	-2.42936	0.000693379	-2.27017	2.58092e-05
jg10908			2.07409	0.000168208			-1.2169	1.48804e-07
jg10909			3.24825	0.00116455			2.04817	1.06213e-05
jg1091	2.21997	0.000507617					2.17138	2.49718e-08
jg10910							-1.72457	3.43786e-06
jg10911			2.33737	1.12216e-08
jg10914					-3.22455	0.0103669
jg10915	-4.93123	0.000322404			-1.77902	0.0268883
jg10916							1.71251	0.0398693
jg10918	1.21199	0.000175541			1.1203	0.000982954
jg1092							3.91117	3.73975e-09
jg10921	7.18396	0.000651286			5.93826	0.0107527	4.66302	0.0202468
jg10922	-2.71238	0.00724878	-3.34168	0.0309478	-1.47518	0.034989
jg10926	-3.69684	0.00266294			-5.00896	0.000289524	-3.34221	5.36607e-15
jg10927	-4.65618	0.00182228			-3.28546	0.0159877	-1.46109	0.0157577
jg10928	-2.98264	0.0139107			-4.27462	0.00162519	-1.40623	1.41985e-09
jg10929	4.06603	1.72716e-19	3.13634	4.59284e-09	3.32134	8.99214e-12	2.97465	1.46723e-11
jg10930							3.6893	1.57192e-15
jg10931							-1.5555	2.69155e-07
jg10932	3.62338	1.04815e-21	3.11175	2.8751e-09	3.56745	8.19443e-19	1.31893	0.000311964
jg10933					-2.9867	0.0410633	1.35394	0.000182048
jg10934	-5.11588	0.000174361	-3.39537	0.0287344	-4.62307	0.000633757
jg10935	-3.65267	0.0115078			-3.27192	0.0115558
jg10936					-3.22502	0.0320368	-1.15982	0.0405507
jg10937							-1.53127	0.0018002
jg10938					5.1802	2.08962e-06	-3.24653	0.0492533
jg1094	-4.38343	0.00145581			-1.88137	0.0138779	-1.06756	0.000953706
jg10940							2.44552	7.42897e-05
jg1095					-1.95721	0.00259601	-1.18649	0.0110715
jg10950							-2.20128	0.0230642
jg10951	-3.74857	0.00891955			-4.21471	0.00288433
jg10954							1.70422	0.000415977
jg1096	-3.90751	0.00505038			-3.41534	0.0138104	-1.23336	1.02649e-06
jg10962	-3.96723	0.0062633			-3.47201	0.0163292	-2.26219	2.83062e-06
jg10963	-3.98123	5.60274e-07	-2.87583	0.00971516	-6.53985	8.54242e-07	-2.14934	1.22728e-11
jg10964	-1.98381	0.00164532			-1.47759	0.01192	-1.43012	2.73825e-06
jg10966	-1.45907	7.61395e-05	-2.48329	3.0415e-06	-1.71273	1.30761e-05
jg10967	-2.15622	0.000672536			-5.85593	1.5472e-05	-2.48085	1.2513e-11
jg10968					4.60968	3.51366e-08	3.67237	3.48462e-07
jg10969	1.37744	0.0069406			-3.74133	0.00850482
jg10970					1.41247	0.00703745
jg10972					1.50291	0.000457371	-1.09349	0.000900737
jg10973	-1.81316	0.000595866					-1.51174	1.74574e-38
jg10974							-2.03765	0.000153513
jg10977			-3.37502	0.0277379	-2.14793	0.000160463	-1.10056	4.47925e-16
jg10979	-2.79322	0.00221274	-3.81371	0.0136753	-1.9855	0.00771937	-1.03697	0.00148427
jg10980	3.17651	0.000169438					-2.11207	0.0235658
jg10981					-2.70203	0.0329018
jg10983	1.98903	0.0193742					2.24851	0.00154428
jg10985							-1.91821	0.00400346
jg10986	-3.18977	0.02606					-1.36368	3.24775e-05
jg10987	-3.40937	0.0333473
jg10988							1.11547	5.13391e-09
jg10989	-1.39899	0.0427315
jg10990	-1.64472	0.00197192	-4.62629	0.00176791	-5.024	2.60305e-05	-1.53885	2.37659e-07
jg10991	-2.58814	5.4463e-09	-1.99054	0.0027739	-3.40272	6.81275e-10	-2.33349	9.52366e-18
jg10993							-2.99501	1.74383e-07
jg10994	-3.80798	0.00701674			-3.31512	0.0183872	-4.19304	1.60069e-11
jg10995							1.00808	5.3187e-05
jg10997							2.86866	0.00128949
jg110	-2.67863	0.00097884
jg11003	4.1028	1.08766e-06			5.44273	2.54376e-17	7.6038	2.07447e-71
jg11005			4.6714	0.0187075
jg11008	-3.38954	0.0164723			-2.89761	0.0404649
jg11010					-3.98517	0.00775913
jg11011	-3.58073	0.0146117
jg11013			2.735	5.92813e-05			1.73689	0.000132397
jg11014			4.62113	0.0121041
jg11017			2.2507	0.0109876			1.22254	6.59016e-05
jg11018					-3.90152	0.00534567
jg11019	2.08037	0.0354569
jg1102					7.13084	0.0231885
jg11021	2.57484	0.00935073					3.05947	0.000185918
jg11022					-3.16211	0.0276961
jg11024	-4.37605	0.00147009			-3.88389	0.00446628	-1.73081	3.96377e-12
jg11026			3.32008	0.0440803
jg11027	-2.9753	0.0398767
jg11028	-5.38168	1.57719e-09	-4.6399	0.00039825	-4.98781	1.56845e-09	-2.40787	3.41087e-08
jg11029	-1.98395	0.02641			-3.68981	0.00331718	-2.43085	3.70175e-09
jg1103							3.47607	0.00779218
jg11033					2.50317	5.82399e-20	-1.89549	2.07665e-09
jg11034					2.09423	0.000888043
jg11035	1.46861	0.00569393			1.57278	0.00442779	-1.02571	0.0336301
jg11036	-3.69102	0.0141424			-3.19379	0.0338389	-1.66721	0.00335852
jg11038							-1.19159	0.0318371
jg1104	-3.50292	0.0137431
jg11040	-5.36623	8.72013e-05	-3.64571	0.0185745	-4.87278	0.000335987	-1.59753	1.53384e-07
jg11045							-3.62453	0.0195886
jg11046	1.77186	0.00163163	2.27938	0.00079625	1.40428	0.0282101
jg11047							-3.12319	0.000229541
jg11048	-1.5285	0.00122533			-1.10764	0.0145439
jg11049			4.26063	0.0461727
jg11055					-3.00893	0.0494517	-1.37188	0.0223462
jg11056							-3.85144	9.80333e-07
jg11057							-3.17839	0.0110332
jg11058	-6.71826	2.59329e-07	-2.57067	0.0167352	-3.93613	4.73228e-07	-2.64675	1.80339e-77
jg11069	3.95753	3.8289e-10	4.53662	3.20354e-12	2.83548	5.70413e-05
jg1107							-1.48321	0.0365861
jg11070	2.51199	0.00666952	3.12589	0.00970045			-2.30576	0.0242581
jg11075	6.10418	2.70049e-07
jg11077	1.51519	0.000582447	1.82564	0.000657744	2.26645	9.04797e-08
jg11078			-3.44096	0.0305096	-2.65523	0.00739529
jg11079	5.46122	5.77446e-10			5.29417	3.60866e-08
jg1108							1.72424	0.0400478
jg11081	3.29371	6.18301e-06					-2.96989	0.00631981
jg11083							-4.69952	0.000497208
jg11084	-1.91304	1.20648e-23	-2.15079	8.84247e-15
jg11085					-3.38145	0.0142407
jg11086	-1.33025	0.0150808
jg11087					-3.7888	0.0101875
jg11088					-3.99202	0.00509696
jg11091							1.54364	4.07768e-11
jg11098					3.9869	0.00145521
jg11099	1.3992	1.35721e-09					-1.40348	1.59779e-18
jg111			2.04916	0.0340658
jg1110							-2.16375	5.58468e-05
jg11100					-3.30785	0.000958459	1.45219	0.000338118
jg11101							-2.15127	5.69319e-06
jg11102	-4.34285	0.00274164			-3.84679	0.00769795	-1.29654	0.00740177
jg11103	-2.21976	0.0336911					-2.0154	0.000159144
jg11105	-4.75067	0.000802401			-3.66941	0.00120099	-1.01437	0.0368749
jg11106	-4.04338	0.0045006			-3.54936	0.0122929	-2.35074	2.91571e-08
jg11107	-1.81292	0.0028665			-1.64195	0.00468172	-1.52302	9.6382e-20
jg11108	1.77088	0.000374998	2.32188	0.000268421			1.67892	5.26119e-06
jg1111			3.31808	0.0438928
jg11111					1.40153	0.024909	1.37186	0.000109236
jg11113	2.27328	2.24642e-10	2.3348	1.15451e-08	1.58679	0.000100744	1.72611	2.64808e-07
jg11114					2.32922	0.0225194	2.48976	0.00253331
jg11115							-1.25467	0.00144051
jg1112			5.13684	0.0413066
jg11120					4.06653	0.0123351
jg11121					4.21	0.00342527	6.21342	6.15772e-07
jg11122	1.48909	0.00906942
jg11128	3.42881	0.000721423					-2.87508	0.0365625
jg11129	6.01937	0.00081415
jg1113							2.20221	0.0031615
jg11132	3.64534	0.00638679
jg11135							-2.83502	2.03448e-08
jg1114							-3.58644	0.00982679
jg11140					5.72393	8.74247e-06
jg11141	-2.23761	0.0277745					-1.63089	2.19203e-12
jg11143	3.54867	6.59932e-12	2.61721	0.00127275			4.01151	1.34741e-18
jg11144					3.87212	1.7879e-09	1.19888	0.0151674
jg11152							-5.73831	8.199e-06
jg11155							1.60729	1.44339e-05
jg11156							-2.3527	0.000208036
jg11158					-4.02882	0.00328934	-1.16416	1.20301e-05
jg11161							-3.31681	0.0280944
jg11162							-3.97648	0.0054861
jg11163	-5.72998	5.4257e-05	-4.00947	0.0120448	-5.23324	0.00020927	-5.08775	5.22954e-17
jg11165							-3.78909	0.00769382
jg11171	-4.38914	0.00161299			-3.89613	0.00480251	-1.19634	5.13699e-05
jg11176			3.45485	0.0276005			-3.18936	0.0194992
jg11178					3.73169	2.09906e-10
jg11179	-1.87154	0.0198518
jg11181					-3.78764	0.00642366
jg11182	-3.04455	0.0411317			-3.51046	0.0164942	-1.80421	0.000408803
jg11184	-3.62695	0.00907982			-4.09209	0.00283277
jg11186							1.92559	0.0178042
jg1119			1.31542	0.0017723			-2.15029	1.04469e-11
jg11191			5.14996	4.3124e-07
jg11192			3.63825	0.0419618
jg11193	-3.86384	0.00494873	-3.97872	0.0197885	-5.19771	0.000559184	-3.21315	3.70991e-06
jg11195							-1.40188	0.026242
jg11197							-2.86426	0.045891
jg11199							-1.2426	6.96119e-06
jg1120					-3.4479	0.0170489	-7.90492	1.44512e-09
jg11200					2.41834	0.0323922	-4.06405	0.0070558
jg11201							-2.96716	0.0400568
jg11205	1.64771	0.0437626
jg11206	1.88475	0.0463087
jg11208	3.75402	0.0181579	4.50817	0.00810582	5.892	1.93958e-08
jg1121	-2.19403	2.00856e-05					-1.77305	2.69794e-22
jg1122	-2.16203	0.00815185	-3.51061	0.0235372	-2.07317	0.00880355	-1.31643	1.85392e-06
jg11222			4.60207	0.0257768
jg11230	2.04097	0.0119962			2.28485	0.00456818	3.5862	2.73149e-13
jg11231					-2.96339	0.012976
jg11232	-2.30427	0.000721664			-5.64877	3.09969e-05
jg1124	-2.02694	0.00119552			-1.40769	0.0167412
jg11241					-4.25576	0.00325661	-3.25008	7.11074e-09
jg11242							-1.40914	0.0183235
jg11246					1.79056	0.0151968
jg11247	-3.12141	1.06683e-14	-4.49917	1.75692e-21	-1.77034	3.73792e-05	-2.34355	2.24724e-09
jg11248	-6.10435	4.68047e-06	-4.38384	0.00294813	-5.61166	2.31802e-05	-2.5047	2.85314e-24
jg11249	-3.07249	0.0402271					-3.65589	8.38617e-07
jg11250	4.08906	0.0100995			5.68396	5.02584e-05	4.13648	0.000652388
jg11251					-3.44576	0.0181571	-2.64608	6.84673e-07
jg11253	2.75795	8.77702e-05					-4.56803	0.00047405
jg11254	-3.87457	0.00718789					-2.40631	2.04128e-07
jg11255					-2.93182	0.0397821
jg11257			-1.69078	0.0226042	-1.52059	0.00444997	-1.51958	0.000155151
jg11258	2.13525	0.00210516					-1.39222	0.0172037
jg11260	2.40341	1.2379e-07			3.00253	2.75727e-11	1.80976	5.81466e-06
jg11261	1.44111	1.69204e-15	1.65153	7.9633e-09
jg11262	2.49549	9.38666e-05					-5.00333	1.60305e-06
jg11263					-2.52753	0.00203321
jg11264			-3.13789	0.0466023
jg11265	-3.32841	0.0234048					-2.34838	3.88507e-06
jg11270					2.00778	0.000453909
jg11272					-4.37642	0.00256965	-2.62653	1.8176e-06
jg11273	3.71119	0.000129312	5.15025	1.51548e-07	2.9743	0.009038	6.14377	6.2999e-15
jg11275					3.23821	0.0303759
jg11276	2.33292	5.94046e-09	2.28099	1.77329e-06	1.74011	0.000124791
jg11277			-3.47015	0.0403039	-4.69124	0.00154106
jg11279							2.80855	3.13156e-09
jg11280	-4.04137	0.00496375					-2.3202	1.68695e-06
jg11281			6.86387	1.77858e-07
jg11282					-3.93056	0.00553226	-2.05983	2.01309e-06
jg11283					-2.55389	0.0329603	-1.40161	0.00239239
jg11284	-3.75321	1.00121e-06	-5.40502	0.000222227	-6.63031	9.05954e-07	-3.26776	2.00168e-16
jg11285	3.0754	0.000434315					-4.33749	0.00212591
jg11286	-3.22502	0.0266888					-1.59501	0.000116241
jg11289							2.91546	2.97023e-06
jg1129							-1.10441	0.0010666
jg11296	1.45298	0.0188405					2.25493	1.79063e-16
jg11297	-3.25755	0.0454821					-4.24325	2.50034e-05
jg11298	3.18878	0.0434832	4.27981	0.0147336
jg11300							2.35626	0.0107104
jg11303	-2.10405	0.00238101			-1.51059	0.026085	-1.58743	0.000308737
jg11304					2.87891	0.00340782
jg11305					1.90139	2.11842e-07
jg11306	-1.05571	0.0285584			-4.07594	2.2407e-06
jg11307	-3.99102	0.00393511			-3.49916	0.0109931	-2.58254	1.46075e-15
jg11308	-3.10575	0.0437626					-4.52576	3.13842e-08
jg11309			2.1552	0.0291803	1.82562	0.00243074
jg1131							-1.58079	9.06426e-05
jg11310	-4.32393	0.000345557			-3.64299	0.000146645	-1.22482	0.000503792
jg11311	1.93002	0.00142136
jg11322							-3.14139	0.0264708
jg11323							-3.65372	0.0223621
jg11336					4.32854	5.11437e-06
jg11338			2.39566	0.00712562	2.53293	1.2971e-06	1.55493	7.54954e-06
jg11344	-2.3976	0.000308061			-5.72932	2.10069e-05	-1.33934	3.75297e-05
jg11345							2.62486	1.1813e-06
jg11347	4.16685	0.0399061	5.88736	0.0046092	4.68634	0.0178575	6.34817	8.72725e-07
jg11348	2.52899	9.57271e-27	1.51601	0.00033543	1.93238	1.50284e-12	2.33043	2.08468e-30
jg11349	3.93759	0.000110524	4.66036	7.42005e-05			4.9194	2.78529e-09
jg1135			3.36137	0.0447297
jg11351							5.34061	1.10678e-10
jg11353							2.23964	0.033537
jg11354			2.33624	0.00595578			1.56129	1.7031e-09
jg11355	4.4477	3.40446e-13
jg11356							-2.26665	8.5332e-09
jg11357							3.07815	2.59459e-07
jg11358			6.65698	4.08301e-08
jg1136			5.53654	0.00398419
jg11361							-1.68844	0.0263382
jg11362	3.2709	0.010623
jg11363			-4.02335	0.0111293	-1.98662	0.0156394	-3.29619	1.20442e-11
jg11365	1.0749	0.0114405			2.32991	2.87221e-09	2.35546	1.69855e-10
jg11366					2.01587	0.00267374
jg11367	-1.59119	0.000518782	-1.44273	0.0289999	-1.62476	0.000880454	-1.11752	0.00234401
jg11368	-4.76522	0.000741829	-4.00689	0.0115377	-5.23112	0.000191789	-1.56001	0.000812078
jg11369			4.67948	0.000141058	3.11925	0.0146868
jg1137					2.21526	0.0349408
jg11371			3.68039	0.0368506	4.1081	0.00126588
jg11373	1.4927	0.00778889			1.25012	0.0454973
jg11374							-1.69564	0.00476637
jg11375							3.89973	0.0137906
jg11376	2.3543	0.0370231
jg11377	5.74911	4.04506e-22
jg11378			3.93481	0.0361291			3.11375	0.00177628
jg11379							1.96139	6.66112e-06
jg11381	-1.68056	0.0146956	-4.11606	0.00808641	-5.34134	0.000106827	-1.64112	5.63323e-05
jg11382							-3.35764	8.76195e-06
jg11383	-2.28905	3.30169e-05	-2.42921	0.0167838	-3.71666	1.74505e-06	-2.06471	1.48925e-09
jg11384							-1.31301	0.0017476
jg11385					3.84655	0.000235429
jg11387							-1.25206	0.024728
jg11389							-2.82261	0.000798851
jg1139	-2.28602	0.00916393					-2.22828	1.61969e-18
jg11391							1.59832	0.0018839
jg11394							-1.64491	0.00063671
jg11395	3.02054	0.000956163	2.84819	0.0432783			3.56034	5.10749e-07
jg11396			3.77592	0.0487324			3.25488	0.00134068
jg11397					2.2576	0.0398889	3.55601	3.31782e-08
jg11399	-1.58541	0.0014331			-2.3984	3.81166e-05	-1.579	1.06515e-05
jg1140							-1.55006	0.00409713
jg11400							-4.23439	0.00313759
jg11401	1.81328	9.96668e-05	2.22385	0.00222108			-1.39357	0.000252147
jg11404	3.02597	8.83787e-12					3.55924	2.38822e-22
jg11405	4.41873	1.81837e-06	3.26636	0.0481054
jg11407	6.51758	1.82293e-13	8.04509	1.94675e-19	4.85341	2.12602e-05	6.66637	2.33479e-17
jg11409					-3.59797	0.0133687
jg1141	-6.46311	1.08761e-06	-4.74259	0.00109989	-3.40037	7.37862e-06	-1.36945	7.07633e-10
jg11410							-1.98866	0.0102438
jg1142							1.27456	0.0023331
jg11421					3.55457	0.0340487
jg11422	-2.24091	0.0261766					-1.68106	4.45451e-18
jg11424	3.46661	0.00228757	3.72601	0.0224985	3.6862	0.00144413	2.32557	0.00930926
jg11427	2.78304	0.0106573					1.89239	0.00364062
jg11428					-3.75233	0.00641404	-1.90516	6.15967e-11
jg1143					-1.44745	6.59224e-05
jg11430			-3.98754	0.013073
jg11431			-1.6029	0.0154829	-2.31	6.83246e-06	-1.6295	7.53038e-06
jg11432					-4.34946	0.0016305
jg11433			2.33789	0.00158623			-2.18053	8.25868e-07
jg11434	-1.35829	9.45794e-08	-2.03786	7.35123e-11
jg11435							-4.55857	1.61275e-05
jg11436	-1.24254	0.021578
jg11437	-2.04579	0.000559411			-2.25648	0.000443544	-1.55603	0.000673768
jg11438	-4.80107	0.00114461			-4.30292	0.00337462
jg11439	-2.49628	0.00317273			-4.78155	0.000323994
jg11442	1.18839	0.0274868
jg11443			1.19359	0.0420078			1.62526	0.000272542
jg11446							1.44718	2.28234e-05
jg11447			1.95998	0.00145771
jg11448							-6.35953	5.10431e-06
jg1145							2.65239	7.14016e-05
jg11450					-3.84241	0.00966378
jg11451			3.66014	0.00784638
jg11452					-3.51382	0.0141731	2.13738	1.6358e-09
jg11454			-3.76053	0.0147336
jg11455			2.10194	0.0467352
jg11456			3.21618	0.00226664
jg11457					-4.02562	0.005623
jg11458	2.0722	5.35023e-10	1.73981	0.000141058	2.09969	2.70449e-09
jg11459	4.23762	8.90302e-05
jg1146					-3.40685	0.018444	-1.90464	3.73741e-05
jg11460					4.71878	0.00413304
jg11462	4.72158	2.26841e-22	5.81227	1.95079e-24	5.56244	1.13794e-38	1.93015	1.80597e-06
jg11471					-1.41106	0.0199886	-2.43762	2.69848e-07
jg11472			3.95437	0.0170543			7.69284	1.38191e-45
jg11473	-3.51574	0.0154371			-3.02155	0.037581	-1.84594	2.71699e-05
jg11474			5.55017	0.000174816
jg11475	-2.12019	0.00030467			-1.27921	0.0193604	-2.08439	1.23292e-09
jg11476							-2.63342	0.000239657
jg11477	-2.24326	0.000161975	-4.10541	0.00253311	-1.75844	0.00431778
jg11478					-1.35159	0.0335231
jg11479	-3.11736	0.0148412					-2.87463	3.29896e-09
jg1148	-2.0833	0.0499237
jg11480	8.74007	1.41253e-130	8.30964	2.1767e-92	6.88917	4.63581e-61	5.2081	1.58806e-47
jg11481							1.01292	0.00341599
jg11482	2.60711	2.64262e-05			3.11636	1.61822e-08	4.86075	2.63652e-66
jg11483							-1.10433	0.0209955
jg11485					-1.24999	0.0355166
jg11486							-1.53382	0.00948275
jg11487							-4.15031	0.000256315
jg11488	-2.9644	0.00187272					-3.84162	3.16265e-08
jg11489	-3.09022	2.1749e-10	-4.95779	0.000602728	-3.73895	3.37765e-10	-1.45296	1.05639e-09
jg11490							-1.88026	0.00112375
jg11492	4.62601	4.46113e-20	4.29479	2.859e-13	3.27964	3.24914e-08	1.42632	0.00641285
jg11493	-1.94463	5.16272e-07	-4.01118	0.00175843	-1.25359	0.000770845	-1.34869	2.31324e-08
jg11495					3.41755	2.73341e-05
jg11496					-4.08246	0.0149475	-2.87928	0.00203288
jg11497					-3.9773	0.00133261	1.43262	1.06386e-05
jg115			1.53412	0.0210564
jg1150	-1.26461	0.0443254
jg11500	3.29193	0.0395147	5.01244	0.00188921	3.79095	0.0140625
jg11503	3.20368	0.0291435	3.9632	0.0118675	3.54777	0.00584454
jg11506							-2.95774	0.0339628
jg11508	2.53049	0.000854458					3.28152	2.32672e-09
jg11513	-3.57158	0.00277051	-3.62959	0.0179906	-4.85748	0.000302698	-1.11064	1.94308e-06
jg11514					-1.38746	0.00821505
jg11515							-1.18108	0.00302192
jg11517							-4.72774	0.000996367
jg11518	-2.09436	0.00011569			-4.04413	1.16967e-05	-2.20686	2.09507e-16
jg11519	-3.00943	0.0425745
jg1152	-3.41337	0.0242655					-2.57165	3.64566e-05
jg11520	-3.28827	0.0279034					2.10401	4.95941e-07
jg11521			4.03032	0.00513534
jg11522			-3.21486	0.0447201	-1.70784	0.048648	-1.26555	0.00110099
jg11525	-3.48402	0.0147443			-2.9911	0.036261	-6.48514	3.42076e-07
jg11526							3.56521	3.03534e-17
jg11528	-4.02933	0.00468926
jg11529							3.53599	1.44273e-17
jg1153	3.28731	0.00890498	5.05475	6.23315e-05			4.67841	9.49751e-32
jg11530							-2.35274	0.000245959
jg11531							-1.75176	1.59633e-07
jg11532							4.353	1.45673e-09
jg11533	-1.32035	0.00354315	-1.62371	0.027943	-1.73419	0.0004838	-1.72047	2.83248e-07
jg11534					3.61839	5.87361e-05
jg11539							1.76021	0.000820496
jg11541	-5.45195	1.03789e-05	-3.02852	0.0101335	-4.63756	2.31703e-06	-3.06297	3.13587e-11
jg11543							-3.57836	0.0106462
jg11544					4.75614	1.0979e-12
jg11545	-1.94194	0.0232165	-3.36421	0.0341937	-3.75448	0.00261094	-1.3433	0.000305338
jg11547							-4.75648	0.000289993
jg11548							-4.44507	0.000599406
jg11549	5.72853	8.71213e-05	5.08124	0.0106719			3.13458	0.0253561
jg1155					-3.15332	0.037054	1.65765	0.00117251
jg11550							-2.59221	5.87766e-06
jg11551							-3.17514	0.00454746
jg11552	-2.41856	0.0174169			-4.72063	0.00101217	-2.96107	3.41087e-08
jg11553	-2.93612	0.049889					-1.008	0.0330192
jg11555	-3.18857	1.15785e-11	-3.79521	3.03948e-05	-3.01561	4.23404e-10	-1.77925	2.54853e-08
jg11558	3.89713	0.00143926	3.681	0.0473818			2.15676	0.0251654
jg11559	-1.95574	0.0412185			-4.30331	0.00218222
jg1156	2.53488	0.0154373					4.53733	2.10485e-10
jg11560	5.77333	6.6405e-08	5.16849	0.00024049			4.44397	7.52788e-06
jg11563					-1.95392	0.0443831	-1.14861	4.58369e-06
jg11564							-6.04298	4.76281e-06
jg11565	-6.18287	9.66195e-06	-4.46235	0.00394209	-5.68662	4.29321e-05	-1.84661	5.21133e-05
jg11566	-1.8927	0.000486155	-4.13553	0.00706502	-3.16742	1.183e-05	-3.20639	1.34242e-18
jg11568	-1.78013	0.0253505	-4.00071	0.0127287	-5.22413	0.000231243
jg1157							3.45343	4.41868e-11
jg11573			-4.4324	0.0023582
jg11575	-4.37018	0.00258639			-3.02391	0.0218151	-1.46307	0.00269427
jg11576							2.2253	0.0127539
jg11577					-2.61665	0.0246875	-1.69839	3.87428e-05
jg11579	1.82886	6.25764e-06	1.92091	0.000662346	1.09093	0.0314258
jg1158							3.86307	0.00010938
jg11580					-1.44976	0.0260067
jg11581							-1.82261	0.000336449
jg11583			5.03752	0.0469219
jg11584					-4.04369	0.00507184
jg11587							-1.64477	0.00487412
jg11588							1.53976	0.032285
jg11589			4.7279	0.0197337
jg1159							2.83776	1.0474e-06
jg11592	3.61943	0.0481507	4.59485	0.0296434
jg11595					3.98134	9.53383e-05
jg116					-3.10676	0.00862756
jg11606			5.10535	0.02031
jg11607	3.91097	1.74569e-07	4.22264	7.29584e-06
jg11608	-2.64263	0.0449922					-1.75887	0.0171907
jg11609							2.85463	7.22207e-12
jg1161	-3.50107	0.015436
jg11610	-4.33493	0.00182116					1.09406	2.82782e-06
jg11615	-2.91062	0.0444719					-2.77333	8.05411e-08
jg11616							1.88864	0.000795702
jg11618							-6.56962	2.52152e-07
jg11619			4.16857	0.00904559	9.07062	4.60147e-66	6.84469	3.09457e-46
jg1162	4.69307	0.00883311					3.89352	0.00555491
jg11620							3.4302	0
jg11622							3.74629	4.19986e-13
jg11623							3.19243	5.34527e-11
jg11624	-2.07393	0.000721423			-5.90316	1.27113e-05
jg11625							1.46537	1.29295e-08
jg11627							-3.38673	0.0402186
jg11628	4.51912	0.0227435
jg11630					2.47694	0.0147079	3.51888	2.53393e-05
jg11632	-1.47769	3.3194e-05	-1.2107	0.00557099
jg11633			1.58903	0.0292407
jg11634	-3.3054	0.0192519	1.84094	0.0151611			-3.15034	9.05116e-11
jg11637							-7.47731	0.000153517
jg11639	-1.40013	0.00148731			-1.15573	0.00866511
jg1164	-4.1966	0.00334455
jg11640	3.67577	0.0174329			3.64958	0.0258346	4.70414	0.000270496
jg11641	-3.3087	0.0233486
jg11642					-3.61272	0.0139079	-1.38176	0.00830005
jg11643	-2.18024	2.14855e-08	-2.35551	1.82685e-08	-1.49544	0.000283453	-1.2655	0.00091365
jg11644	-1.75156	2.63109e-09	-1.80421	1.10377e-06	-1.09766	0.00045445
jg11645					3.07892	0.00180855
jg11646	-3.65604	0.029519					-6.65222	7.9905e-06
jg11647	-6.73643	5.55819e-06	-5.01592	0.00209248	-6.2349	2.51526e-05	-5.45927	4.23106e-14
jg11648					-1.17043	0.0485546
jg11649					5.70397	0.00850575
jg1165							1.66358	1.72079e-08
jg11657					2.37929	0.00636429
jg11659	5.30871	5.17556e-32					-3.4212	0.0110904
jg11668	4.96153	0.000114631	6.85281	3.04777e-08	4.50529	0.0013639	5.86135	8.35674e-11
jg11669					2.67815	3.01908e-06	2.62008	2.37013e-07
jg11670	12.4155	0.000445399	11.7654	0.00334254	14.9889	1.38337e-05	13.1953	5.57866e-05
jg11674	-2.0798	0.00327629			-3.00444	0.000999702
jg11675			4.13147	0.0187503			4.75271	7.78026e-10
jg11678	8.59614	0.000185207	7.3383	0.00919529	6.16092	0.0208911	10.9445	6.10549e-08
jg1168	-3.68773	0.00987158			-3.19425	0.02513	1.11229	0.00016637
jg11681	-3.70792	0.00666389					-1.12629	4.08395e-11
jg11682	-3.3269	0.00088271			-5.88139	5.37777e-05	-1.51858	0.0166859
jg11683	-4.46752	0.00108789			-3.97565	0.00337568	-2.37101	9.11749e-20
jg11685							3.83675	0.0131564
jg11686							2.87772	6.18582e-06
jg11687	-4.98351	0.000246986	-3.263	0.0355055	-4.49112	0.000876953	-1.78014	1.14433e-13
jg11688	-4.12695	0.00163163	-4.13977	0.0101808	-5.36239	0.000176863	-1.6559	0.00225283
jg1169	-1.83603	0.040141			-4.1337	0.00237131
jg11691	2.99442	1.31833e-05					1.60659	0.0056351
jg11694	2.7484	0.0453617
jg11695							-3.12382	0.0336948
jg11697	2.17068	0.0300263
jg11699							-1.4228	0.0205003
jg117							-1.14691	0.0305199
jg11700							3.01856	8.73887e-19
jg11701	-3.4106	0.0185475			-2.91678	0.0445862
jg11702	-3.81625	0.00907623			-3.32079	0.0228619	-2.50917	1.32902e-06
jg11703					-2.40596	0.0467343	-1.0856	0.0207084
jg1171	4.66953	1.07545e-25	3.16199	1.92071e-06	2.56269	1.27113e-05	1.56018	0.000617312
jg11711	8.19956	0.0107386	11.3751	0.000337613			6.43721	0.0320493
jg11712	13.423	0.00196485	11.7653	0.0184716	9.65997	0.0420439
jg11715					2.99012	0.00110637	-3.71177	0.00646349
jg11716	-2.60339	0.0125126	-3.28287	0.0385845	-4.50924	0.00111543	-2.24062	2.05686e-09
jg11719							-3.04305	0.00188646
jg1172			-3.54178	0.0316856	-1.58886	0.041664	-1.93596	0.00021888
jg11720							-2.4313	0.0180991
jg11721	-3.71369	0.0119559					-3.90815	2.08675e-08
jg11722	-3.30325	0.0351979					-1.98963	0.00368555
jg11723	2.24969	9.30846e-05	2.38302	0.0032794
jg11728	-1.26434	0.0342872			-2.21315	0.00211024	-1.88453	1.18614e-06
jg11729	-4.61443	0.00117123			-4.11944	0.00352635
jg1173			4.07151	0.0161461			2.16128	0.0254382
jg11730					2.18414	0.00169627	2.02428	0.000293849
jg11731							-3.30507	2.36201e-06
jg11733					-4.81105	0.000453909
jg11735					2.47513	0.000628427	-5.29141	6.84113e-05
jg11736	-3.37381	0.0181452			-2.88113	0.0441133
jg11737					-4.29618	0.00171043
jg11738					-4.41706	0.00129034	-1.3596	1.55576e-05
jg11739	-6.08452	8.26728e-06	-4.364	0.0039327	-5.59016	3.79552e-05	-2.92767	1.71782e-15
jg11740	-2.96118	1.42973e-06	-3.49602	8.84926e-05	-3.13964	2.14453e-06	-1.89671	0.000342633
jg11741							-3.00826	0.000130466
jg11742	1.36669	0.0468486
jg11743	2.25253	0.00965347					-1.69447	0.0436647
jg11744			-3.33405	0.0303237	-1.46845	0.00233197
jg11746	1.35868	0.00919557					2.32413	7.2128e-10
jg11756	5.29812	1.20225e-06	4.2158	0.0235443	5.67813	3.26461e-07
jg11757							-2.66877	9.09823e-08
jg11758	-3.88719	3.7223e-15	-4.32017	7.98946e-10	-3.78085	4.29353e-13	-2.01243	3.14748e-06
jg11759	-5.01801	0.000295625			-5.48413	6.81679e-05	-2.69567	1.54512e-10
jg1176	7.15304	2.88496e-28	7.444	4.40123e-23	5.01657	2.92731e-08	1.67666	0.0405862
jg11761	2.68047	0.00036481			4.14238	6.10269e-14
jg11762	1.78203	0.00192171
jg11763	6.93635	1.98134e-14	7.92136	7.67949e-17	5.52617	4.86279e-07	7.01248	3.02812e-17
jg11765	4.5907	2.53323e-38	4.72645	8.5309e-27	3.42464	6.81847e-15	3.97888	5.93848e-38
jg11766							-2.81495	1.32846e-05
jg11767			3.83107	0.0256038
jg11768					-3.92364	0.00106372
jg11769	1.18807	0.00607071			-2.60647	0.00766355	-1.48981	2.5649e-05
jg11770							-2.28192	7.24509e-05
jg11771	-1.74889	0.00395132
jg11772					-3.41702	0.0223907
jg11773	3.10835	0.00147585	3.0529	0.0218126	2.62059	0.0178996	1.99717	0.0204255
jg11776					-3.38336	0.0171752
jg11777							-1.79968	0.000101626
jg11779	-2.77368	0.0256979			-4.54372	0.00241258	-2.24081	0.000509003
jg1178							-5.20353	8.79215e-08
jg11781							-3.38389	0.005793
jg11782							-1.43669	0.0202328
jg11783							1.24303	7.90064e-13
jg11784							1.52792	7.23141e-07
jg11785							-1.08658	0.00912084
jg11786							-3.7245	0.00854588
jg11787	-3.66407	0.0145147			-3.16716	0.0347815	1.72646	0.000360984
jg11788	-3.39696	0.0187835			-2.90332	0.0451298	1.30122	2.0308e-05
jg1179					5.03737	0.000522892
jg11790							-2.11454	3.95401e-13
jg11791	6.31446	0.000852567	6.43353	0.0017414	5.18004	0.0105147
jg11799	4.41553	0.0112854					6.46508	1.33748e-05
jg118					-2.1765	0.000984215	-1.22238	1.88729e-05
jg1180							1.56589	0.00158493
jg11800					-2.66142	0.0153421	-1.30686	1.07035e-06
jg11803	-2.64682	7.48634e-05	-2.36091	0.0436261	-3.01377	5.62273e-05	-1.99888	6.89122e-09
jg11804					1.69609	0.000284282
jg11805							-5.77948	8.98362e-06
jg11811					2.33046	0.0128259	3.64133	4.74617e-10
jg11812	-3.20076	0.0261983					-2.66146	2.09014e-08
jg11813	-3.314	0.0201164					-3.88718	2.07388e-09
jg11814							-2.26397	7.49792e-06
jg11815					-1.69953	0.00880878	-1.44078	4.12473e-05
jg11816	-3.75095	9.99463e-05	-4.79525	0.00183758	-6.01894	1.57183e-05	-2.9991	5.79224e-10
jg11817	3.79434	0.0314241					3.13306	0.00865508
jg11818	4.16919	1.97166e-08	3.52989	0.0253307
jg11819	-2.09817	0.0051956			-5.2835	0.00012774	-1.61223	6.32875e-05
jg11820					-1.82578	0.0319376	-1.62229	0.00038016
jg11823			4.39939	0.0318825
jg11824					-2.2071	0.0344057
jg11825	-2.72055	0.0344651			-4.03548	0.00444997	-1.32288	0.00206337
jg11826							3.94399	1.89364e-09
jg11829	3.75661	0.0116936	6.36982	6.38211e-07	7.11001	2.64695e-23	5.50711	5.6047e-24
jg1183	-3.99726	0.00511691
jg11830					2.44878	1.55741e-05	3.52552	4.62682e-33
jg11831	2.44296	7.803e-11					3.36791	6.46708e-111
jg11832					1.72722	0.0163411
jg11833							-2.21287	0.00200363
jg11834					-3.26656	0.0410218
jg11835			-1.86373	0.0273956	-1.76777	0.000439095
jg11838	1.98141	3.93832e-06			1.0999	0.0476624
jg11839	5.69809	0.0412294
jg1184	2.27305	8.6265e-13	1.60957	0.00203611
jg11842					-3.38078	0.00848967	1.95644	1.0656e-06
jg11844			4.63396	0.0460153
jg11845							3.09461	0.00614415
jg11846							-3.70363	0.00689126
jg11849	-2.99889	0.0372399			-3.46543	0.0141779	-1.97517	2.88087e-07
jg1185					-3.32262	0.0234784
jg11850	-3.2206	0.00763331	-3.28662	0.0344556	-4.51454	0.000847095	-1.82154	1.32791e-12
jg11852					-3.42955	0.0193368	-1.97802	0.000115413
jg11856			2.43231	0.0188449			2.32411	5.23823e-06
jg11857							-4.70645	0.000162932
jg1186			1.90053	0.0446814	-3.14456	0.0410218
jg11865	-3.8013	0.000914201			-1.89306	0.0252316
jg11866	-2.36376	0.00534293			-3.16051	0.00182517	-1.32296	0.0026565
jg11867							1.55174	8.65774e-19
jg11868							1.49028	0.000234213
jg1187	-4.71796	0.00152498					-1.81398	0.00228711
jg11874	1.97227	0.000446567					-1.05829	0.0284308
jg11875					-3.66672	0.00754623
jg11876	-3.14722	0.0340727					-1.41282	0.00301192
jg11878			3.64437	3.58441e-05			-1.74257	0.0232832
jg11879					-3.60993	0.019237	-2.05215	0.00250723
jg11881			7.71324	0.0260923
jg11883	-3.67637	0.010649			-3.18237	0.0268172	-2.09713	1.33506e-06
jg11887					-3.39363	0.0169727
jg11889			4.68419	0.0241528
jg1189	-1.97609	0.000542849	-2.74918	0.0471435	-1.78916	0.00168842	-1.54478	1.31695e-07
jg11890							-2.03612	0.0148588
jg11891	1.41449	0.00936093	2.00184	0.00601258	1.45361	0.0105484
jg11893							1.09695	0.0128402
jg11896			-3.10086	0.0483295	-2.85791	0.00821505
jg11897							-5.20702	8.52435e-05
jg11899							5.7369	0.000147527
jg119	2.50386	2.40908e-05					-1.13685	0.0433422
jg1190					-4.27515	0.000289524
jg11903			4.85284	0.0171863
jg11904							3.45482	2.29877e-10
jg11905			5.2754	0.00850026	4.07062	0.0326783	2.80889	0.0480174
jg11909	4.50354	4.70224e-08	3.69612	0.00592069	3.33773	0.00122067	6.90397	1.03653e-23
jg1191	-1.85178	0.0110717	-3.66448	0.018099	-3.4077	0.0015533
jg11910	4.89279	0.001319	4.22999	0.0363632	6.77185	1.18788e-07	5.23449	2.01247e-06
jg11911			3.45208	0.0487324			4.25657	1.16783e-09
jg11919							1.49988	0.00917251
jg1192	-3.58057	0.0159312			1.51939	0.0199886
jg11920	-2.77359	0.00964924	-3.37937	0.0334999	-3.17805	0.00486714	-3.59601	1.66585e-15
jg11921	-3.51058	0.0146183			-3.97681	0.00498041	-1.02327	0.0147259
jg11924							-1.42322	0.000245666
jg11927	-3.07857	0.0359472
jg11929	3.61428	0.00695712
jg11931	5.50662	0.000661819	5.07703	0.0120007	3.87245	0.0437421
jg11933			3.66209	0.0218951			2.45002	5.0943e-05
jg11935	-3.10321	0.0260389			-3.57014	0.00910634	-2.01704	1.73791e-15
jg11936	-1.1133	0.043604			-4.38232	0.00027063	-1.59783	9.10807e-09
jg11938							-2.40223	0.00573719
jg1194	-2.19628	0.00908703			-4.87346	0.000417916	-1.36722	0.000294348
jg11941					1.98484	0.000324258	-5.1674	9.23592e-08
jg11943					-3.79003	0.00557485
jg11944	-3.41366	0.0189198			-2.91952	0.045321
jg11945					-3.00521	0.0385587	-1.19614	0.00345085
jg11950					1.27561	0.00112073	-1.02604	0.000236793
jg11951			-2.71197	0.0494192	-3.80806	3.90892e-05	1.25763	7.45203e-06
jg11952							-5.57474	9.99459e-05
jg11953	-3.38691	0.0249491					-1.94436	0.000708054
jg11963			3.37706	0.0386365
jg11966					3.08597	0.00207188
jg11967							-4.68849	0.000440497
jg1197							2.39558	0.0320524
jg11972			2.49043	0.00527417
jg11973							1.70047	3.48062e-27
jg11974			2.01442	0.0396847			-1.64836	0.000228532
jg11976					-3.25227	0.0226578	-1.33649	0.000377831
jg11977	1.874	0.0023883
jg11978	2.36407	0.00658188
jg1198							-3.00169	0.0227857
jg11980			1.64692	0.0101792
jg11982	3.0496	6.18592e-05	3.57132	5.05761e-05	2.5423	0.0032059	1.84472	0.00681725
jg11984					-3.82076	0.00663464	-1.11416	0.00318283
jg11985	4.07409	0.00017004	4.61707	7.73423e-05	3.56061	0.00239868	3.1995	0.00156927
jg11986	2.34486	0.00255645			2.37471	0.00388106	2.27594	0.000183515
jg11987							2.26746	0.0411526
jg11988					3.69519	0.00108131	2.26349	0.00614085
jg11989							2.55398	0.0477359
jg1199			2.04279	0.040052
jg11990	5.32406	1.82021e-13	4.80241	0.000442184	3.85079	0.000213806	7.37268	2.18672e-49
jg11991					-1.57322	0.0444254	-2.79477	7.60186e-17
jg11993	-3.06963	0.0293381			-3.53558	0.0105829	-1.83789	2.43943e-10
jg1200					1.88337	0.00121546
jg12002			5.4054	0.0324297
jg12004					-1.9857	0.0150949	1.08718	0.00637658
jg12005					-3.20685	0.0301626	-1.48859	0.00341468
jg12006	-4.19392	0.00656805			-3.6936	0.0164283	-2.27338	0.00089007
jg1202							-1.51531	1.33323e-05
jg12028							6.49001	0.0154212
jg12029			5.49405	7.97784e-06			3.18275	2.25317e-05
jg1203			5.07447	0.00956315	3.86755	0.0379937
jg12032	3.14958	6.48392e-12					3.43988	1.69214e-22
jg12033					-4.27138	0.00447101	3.15493	7.78007e-08
jg12034	2.11111	0.000256484					3.71344	8.09121e-36
jg12037			4.34346	0.00639283	3.11958	0.0404183	5.17458	3.88618e-22
jg12038							2.13078	7.79002e-07
jg12040							3.29899	0.00527721
jg12041					2.83401	0.00244486	2.00715	0.00829675
jg12042	9.86716	3.62538e-35	10.8673	4.17599e-37	9.14446	7.52888e-25	14.5644	1.29008e-97
jg12043	3.49458	0.0208867	5.35156	0.000361745	5.29821	8.01839e-07	4.4079	3.16733e-08
jg12046							-1.15493	0.0402808
jg12047			3.65024	0.0287963			5.39868	3.6845e-22
jg12049	6.56335	0.0436253	7.35085	0.0352764	7.37372	0.0191827
jg1205					-2.92513	0.0436337	-3.17997	1.0478e-08
jg12050	7.67871	6.59573e-27	7.70689	1.028e-21			11.8438	2.67503e-72
jg12051	6.66557	7.50831e-31	7.24559	3.07023e-22			4.91724	7.04943e-28
jg12053	-3.05267	0.0421508
jg12054	-3.16276	0.0307889					-3.16118	1.18578e-07
jg12055	3.13064	3.91017e-05	2.68043	0.0384132
jg12059	1.08538	0.042744
jg12060	-3.43612	0.0152673			-3.89991	0.00514096
jg12063							6.60062	3.32978e-17
jg12064			3.25849	0.0445216
jg12065							1.70712	2.0389e-06
jg12066	-1.68515	0.00145736	-2.47396	0.0081627	-1.23367	0.0257224	-1.57382	0.00010788
jg12067	-3.51177	4.47386e-06	-3.36372	0.000876194	-4.64121	3.30335e-07	-1.78359	0.00739672
jg12068							1.6712	0.0180423
jg12069							4.15525	0.00242519
jg1207	1.47499	0.0431783
jg12073	1.07146	0.0420908			-3.39393	0.0166014
jg12074	-2.52242	0.000516973			-5.37661	5.62934e-05	-1.01275	6.85549e-05
jg12077	-2.80636	0.0290766
jg12079	2.78227	1.11505e-09	2.82832	9.78368e-06	1.8369	0.00169087	1.74106	4.64606e-06
jg12081	4.18622	0.0226214	5.82201	0.002078
jg12085							-3.46231	0.0271397
jg12086	-9.54419	7.31837e-10	-7.82368	1.49692e-06	-9.0364	4.89479e-09	-5.63372	5.84141e-11
jg12087							1.89064	2.27637e-12
jg12088					-3.57357	0.0137264
jg12089			-3.54304	0.0226482
jg12094	-3.54099	0.000936669			-3.84043	0.000512219	-1.77414	2.15994e-05
jg12095							-5.33992	8.66532e-05
jg12097					-3.34562	0.0293705	-1.6746	0.00932198
jg12098			3.8067	0.00394209
jg12099	-4.06142	0.00700531					-1.98344	0.000928577
jg121			5.23516	0.0133772	4.03441	0.0445862	3.45998	0.0156452
jg12103					3.35026	0.00189989
jg12107	4.47414	0.0203985	4.94405	0.0289374
jg12108							-1.75145	0.00119237
jg12109							-3.477	0.0123426
jg12110	-8.20443	1.14253e-07	-6.48392	8.72586e-05	-7.69798	6.26508e-07	-5.45012	6.22303e-11
jg12111							2.10385	0.00771302
jg12112					-4.1208	0.00360956	-1.86137	1.9119e-05
jg12117					-4.23986	0.00198258
jg12118							-4.17094	0.000174161
jg12119							-2.79915	0.0139218
jg12121					-3.09674	0.0374172	-1.11461	0.0293409
jg12123	3.19661	0.00202467
jg12126					2.90109	0.00684907
jg12127	3.39886	6.1803e-10	3.75722	3.49663e-08			2.86976	4.6079e-10
jg12128							-1.7275	0.00280674
jg12130					1.66478	0.0192178
jg12131					6.32639	0.00392908
jg12132					4.00397	0.00153725
jg12133			5.82867	7.96508e-08			4.11766	1.38905e-07
jg12134	-3.37357	0.0282678					-2.5774	0.00010334
jg12135	-2.36965	0.0340865	-3.74841	0.0321153			-2.85912	0.000105079
jg12137	3.55193	1.73084e-17	4.62491	3.08351e-26	1.69327	0.00413738	3.1908	1.75699e-17
jg12139					-2.09151	0.00613937	-1.00385	0.0234175
jg12140			2.41409	0.00346755
jg12141	1.93757	1.15247e-07	2.29246	1.63644e-06	2.6438	2.43724e-14
jg12143					-3.59869	0.0118682	-1.32621	0.00177087
jg12144	-2.55601	0.00107809	-4.15739	0.0109224	-2.3371	0.00392757	-1.95527	0.000644632
jg12145	-5.46088	4.24325e-05	-3.74037	0.0129513	-4.96914	0.00017385	-1.97643	7.64602e-35
jg12146					-1.77147	0.0239963	-1.18951	5.19511e-05
jg12147	-6.10631	1.24062e-05	-4.3858	0.00472562	-2.03549	0.00729662
jg12148	-4.28581	0.00191449			-3.79355	0.0056355	-2.55382	9.29746e-16
jg12149					-3.9622	0.00453905	-1.66296	4.34413e-06
jg1215					2.9363	0.00015572	3.89289	6.23882e-10
jg12154	2.3362	0.0271707					1.01246	0.0480536
jg12155	-2.1914	0.0397473			-2.55755	0.0210603
jg12156			-4.17789	0.00867502	-5.40125	0.000134476	-1.1316	0.0288644
jg12159							-2.17435	0.0393738
jg12160			-3.54027	0.0296925			-1.61535	0.00109052
jg12161	3.78672	0.030902	5.50723	0.00199018	8.05254	7.28854e-14	6.15838	2.65248e-11
jg12168					7.43372	0.00351989	7.81887	0.0005098
jg12169							2.11105	0.000100251
jg12170	1.19501	0.0493413					1.39506	2.01188e-06
jg12171	2.02742	0.00537037			2.92427	8.62096e-06
jg12175					2.65934	0.000289524	-1.49026	0.0333668
jg12176			3.682	0.037918	4.42423	0.000161571
jg12177							-2.73249	0.00532229
jg12178							-1.86418	0.000105417
jg12179	-1.89926	0.00054237			-1.47811	0.00630961	-1.26206	0.000146044
jg12180	-1.9039	4.72238e-06			-3.39664	1.8672e-10	-1.33792	5.7551e-05
jg12181	-3.08546	0.0418644
jg12183					-3.68915	0.00776225
jg12184					4.01957	0.00277466
jg12186	3.08106	0.00146024					2.88123	0.000118917
jg12190	2.53661	0.0333517					2.59918	0.0012308
jg12192	-3.9515	0.00554323			-4.41762	0.00173398
jg12193							-1.97079	0.0365625
jg12194	-2.36723	0.0387999			-3.38391	0.0100853
jg12195	-2.94538	0.000523218	-4.20974	0.0108355	-4.78966	4.7944e-05	-2.61442	1.71339e-05
jg12196							-3.07414	0.00339983
jg12197							-4.83294	0.000260003
jg12198							-2.60787	0.0189097
jg12199	3.2718	1.80331e-18	3.13554	8.83081e-11	1.27829	0.0239975	2.25595	1.9976e-11
jg122					-2.69732	0.0177819
jg12200	1.15284	0.0388386	1.90556	0.00135529	1.86621	0.000465053	2.91343	1.09592e-10
jg12201							5.21478	6.232e-64
jg12202							-3.86817	0.0136065
jg12204							1.9052	0.0154981
jg12205							3.0392	3.50121e-10
jg12206	-3.60595	1.68107e-05	-5.4636	0.000357289	-6.68573	2.07097e-06	-3.73036	9.7288e-12
jg12208							-4.78871	0.0042493
jg12209							-4.47845	0.000708054
jg12210	-4.03797	0.00824445			-3.53869	0.0204289	-5.58327	1.09483e-07
jg12211	-3.13008	3.94115e-12	-3.5049	3.61866e-08	-4.46823	5.99374e-16	-2.74474	7.81199e-13
jg12212							-4.51095	1.68978e-06
jg12214							-1.61265	6.1489e-06
jg12216	-3.97745	0.00646209			-3.48173	0.016712	-2.16248	1.53798e-05
jg12218	-3.69287	0.00904157			-3.20016	0.023182	-3.09845	2.32795e-11
jg12219							-1.48049	6.91819e-05
jg12220	-3.67478	0.00935945			-4.14118	0.00300293	-2.13216	3.96897e-08
jg12224	7.26502	7.28783e-05					6.54849	0.000135315
jg12227			3.95791	0.0393212
jg12228							-1.67767	0.00172012
jg12232					-3.45581	0.0131045
jg12233	1.23775	0.00529056			-3.25841	0.0200664
jg12235	3.66533	0.012844	5.55409	0.000115616	7.94561	1.18969e-23	4.04699	1.64001e-07
jg12239							1.8128	0.012686
jg12240							-1.62446	0.00275173
jg12248			4.83375	0.00852264	5.85825	6.23395e-06	4.09479	4.27478e-05
jg12251	3.32164	0.036271	5.04215	0.00162212	3.82009	0.0126316	8.8283	7.29143e-52
jg12257	1.02416	0.000474506	1.1425	0.00765117
jg12258							1.17228	0.00897713
jg12264					-2.9803	0.0197606	-1.54919	6.60883e-05
jg12266	1.79248	0.00989498			2.42896	3.76069e-05
jg12268					-4.35363	0.00175631
jg12269					9.12207	0.000174802	6.79103	0.00340801
jg1227							4.36502	0.0107428
jg12272	-4.34882	0.00193599			-3.85529	0.00564164
jg12274	3.39843	1.90865e-08	3.26698	0.000210474			1.63653	0.00200409
jg12275	1.32128	0.029804			2.50431	8.58438e-06	1.5695	0.00270971
jg12276	5.15542	3.90445e-05					3.45495	0.00213322
jg12277	-2.57253	0.00679127	-3.71197	0.0200999	-4.93664	0.000435428	-1.97045	1.09639e-05
jg12278	1.96605	0.0376428			1.98789	0.0438785
jg12279			2.70457	0.00164846			-1.80437	0.00286441
jg12285			3.97464	0.00535832			5.35195	4.87952e-22
jg12286			3.93486	0.0144545	7.66157	3.78306e-48	5.02187	4.54577e-26
jg12287	-2.96343	0.00109188			-5.29228	0.000110031
jg12288							4.37889	0.00611146
jg12289			6.71675	0.000140877			7.80229	3.18239e-11
jg12290			9.86061	0.0374171			11.7989	0.00186407
jg12291							-2.62739	0.000200633
jg12293			6.59472	0.0207161	8.22775	0.000428115	7.88922	0.000115838
jg12295			1.31189	0.0257768	-5.51458	6.00709e-05
jg12296							-2.75709	0.0261857
jg12297	-2.00631	0.00377043
jg12298							1.24191	9.1014e-07
jg12311							-4.39724	0.00118748
jg12314					2.46863	0.00075334	-5.15062	0.000101464
jg12316	-3.70097	0.0112098			-4.16038	0.00386571	-2.7793	1.10089e-07
jg12317	1.77657	0.0266519			2.05182	0.00387043	-1.16586	0.0343381
jg12318							-1.32144	6.17544e-08
jg1232	-4.28497	0.00194573			-3.79261	0.00572359	-1.77641	7.63891e-11
jg12320	-4.3632	0.00359522			-3.86464	0.00967978	-1.79851	0.00278899
jg12321	-3.66727	3.71702e-15	-3.46448	8.99841e-07	-4.3457	6.02169e-15	-2.42614	3.93537e-14
jg12322							1.55326	2.08959e-08
jg12323							-1.67528	0.0120881
jg12324	-2.869	0.00133497	-4.17073	0.00761041	-2.45216	0.00329922	-2.17992	6.93493e-07
jg12326							1.83312	5.80977e-05
jg1233			5.72295	0.0435808
jg12331					1.34502	0.0302285	1.14186	0.0115013
jg12332	-4.58678	0.00372205			-4.08369	0.00966378	-2.97751	0.000144393
jg12333							-5.99964	5.24838e-06
jg12334							-2.33729	0.000259328
jg12335							-2.03605	0.00300462
jg12336					-4.15749	0.00486714	-2.7111	5.77359e-06
jg12337	-3.43255	4.75146e-05	-4.8653	0.00129567	-2.67536	0.000352062	-3.7906	2.83085e-17
jg12338	-3.03808	0.0143759			-4.34215	0.00169087
jg12339					2.6843	0.00352841
jg12340	-1.34929	0.026403			-1.61897	0.0142719
jg12341					3.47586	0.0192631
jg12342							-1.61025	0.000264674
jg12343							1.11317	0.003179
jg12346							3.31928	3.24641e-05
jg12347							4.0586	4.3407e-21
jg12348			4.81049	0.0195828
jg12351	-4.67214	0.000760765			-4.17877	0.00243269	-1.43184	5.87825e-06
jg12353			5.09382	0.0180047			3.4306	0.0180112
jg12354	4.13221	6.85275e-05	4.70938	0.00109486			3.52929	5.03648e-07
jg12357					-3.95959	0.00411472	1.69981	1.55216e-12
jg12358	2.86347	0.00012828
jg12359					-4.09047	0.00382401	-1.79777	2.62411e-05
jg12361	-4.06957	0.000246057	-4.69285	0.00277472	-3.72124	0.00025932	-1.53586	0.00457735
jg12362	-4.19273	0.00380748					-1.70917	0.000910833
jg12363							-3.54854	0.0141301
jg12364	2.23049	0.000239152
jg12365					4.33675	4.77917e-12	-3.1664	0.0184982
jg12366					-1.23762	0.005011
jg12368					2.46837	5.30533e-08
jg12369							2.56214	2.04668e-09
jg12370					-3.045	0.0428664
jg12372	-2.89532	0.0204268			-4.17844	0.00251789	-2.22045	4.3555e-10
jg12373			2.46762	0.0216717
jg12374	1.65464	0.00728094
jg12375							-2.58949	0.00335321
jg12377	-4.26617	0.00319506	-3.5012	0.0326906	-4.7246	0.000984215	-3.22546	2.34777e-09
jg12378							-1.78697	0.0120125
jg12380	-4.1542	0.00979442			-3.65074	0.0233014	-1.66243	0.0386824
jg12384	4.49367	0.00127767			4.91832	0.000330475
jg12385	-1.56904	0.0040557	-1.79243	0.0126472	-2.99148	1.40242e-06	-2.21365	1.61698e-06
jg12386	2.62082	1.5432e-18	1.66404	0.0178449	-3.41768	0.0145777
jg12387			3.42393	0.0378674
jg12388							1.62618	2.20867e-10
jg12389	1.93675	0.0118083	2.0126	0.0341743			2.59218	8.03648e-05
jg1239			5.34407	0.0410143
jg12392	-4.71478	6.56555e-06	-4.43811	0.00462236	-2.31775	0.000851682	-3.24575	1.70001e-11
jg12393			3.78696	0.000481482
jg12394					2.92553	0.000225969
jg12395	-3.38022	0.018933			-2.88688	0.0456111	-2.33565	1.67477e-07
jg12397							3.94311	0.000694188
jg12399	4.35807	0.00135859			5.16919	3.48391e-05	2.68057	0.0110728
jg1240							-1.81715	4.36271e-08
jg12400			5.50345	1.83739e-05
jg12402							1.08355	0.0070558
jg12404			3.53258	0.0272431
jg12408					2.42663	0.000518916
jg12409					2.51907	0.000504201
jg1241			6.31152	0.0242133
jg12410	-3.96843	0.00517965			-3.47478	0.0139735	-1.51369	3.68504e-05
jg12414							2.34761	0.0241468
jg12415							-2.72867	0.0138121
jg12419	2.84668	0.0254579	3.76791	0.0157513			-2.87629	0.0383188
jg12420			3.9567	0.0238937
jg12422	-3.15969	0.0325999
jg12423	-3.56606	0.0177589			-3.06907	0.0419204
jg12424							1.70377	9.26034e-06
jg12425							-4.41129	0.00140625
jg12427					-1.01578	0.0403093	-1.61672	5.63313e-08
jg12428	-3.50612	0.0150532			-3.01247	0.0367112	-1.12548	0.00298204
jg12430							2.64483	0.032285
jg12431	-2.91149	0.00077112					-1.00859	9.8846e-05
jg12433							-4.79774	0.00123965
jg12434	3.91756	0.0152067	4.67067	0.00673942	3.45331	0.0357947
jg12437							-4.23469	0.0011868
jg12438					2.18457	0.0254898
jg12439							-2.50327	0.000100138
jg12440	-3.68184	0.0166273			-3.18295	0.038983	-2.80622	4.0602e-05
jg12441	-2.19063	9.86841e-11	-3.67848	3.93776e-07	-1.42315	3.38311e-05
jg12442							-5.59056	2.62201e-05
jg12451							-2.20258	0.00049351
jg12454			9.2848	0.0273956	9.20348	0.0149789	10.2237	0.00246625
jg12457					-3.30104	0.0197434
jg12459	-4.10518	0.00311992			-3.61281	0.00884353	-2.614	4.52585e-14
jg12460	-4.51719	0.00104716			-2.27459	0.00524547	-1.3492	7.63189e-05
jg12461	-2.6252	1.58397e-07	-2.49168	0.00216674	-2.08041	2.43377e-05	-2.30188	4.83676e-12
jg12462	-2.76405	2.92293e-09	-2.7896	0.00227796	-3.73063	2.70483e-09	-2.68294	7.26906e-37
jg12463							-3.28732	0.0208857
jg12479	-2.74228	0.0489117			-3.97356	0.00749965	-2.46973	4.2772e-05
jg12481							-2.25496	0.0116782
jg12482	-5.23897	0.000340174	-3.51846	0.03452	-4.7407	0.00113197	-2.24534	7.51164e-05
jg12483							-4.28365	0.00319389
jg12484							-3.48501	0.000358005
jg12487					-3.59272	0.00859363	-1.44661	3.57458e-12
jg12489					2.01589	0.00320108
jg12490			4.42075	0.00818973	3.20049	0.0447441	4.26072	2.15631e-09
jg12491			2.39923	0.00245215
jg12492	-2.70805	0.0383143			-3.15482	0.0149148
jg12493							-1.14919	0.0108987
jg12494	-3.84275	0.00222319					-3.12765	7.2894e-12
jg12495	-4.39791	0.00256245			-3.90131	0.00720325	-2.63562	9.1014e-07
jg12496					1.85801	0.000582009
jg12498			5.50382	3.00937e-05	4.45195	0.000631123
jg12500			3.61544	0.0299837
jg12501			4.84438	0.0374587
jg12505							-5.22646	5.59544e-05
jg12507	-1.57813	0.0399061	-3.79188	0.0177843	-5.01632	0.000357079
jg12509					3.48833	2.73341e-05
jg12511							-5.14272	0.000816995
jg12512							2.68417	0.00021352
jg12513					-3.49382	0.0206799
jg12516	-3.30947	0.000109083	-4.39328	0.00309354	-5.62062	2.52444e-05	-1.13538	2.18506e-05
jg12518							2.17285	5.39064e-15
jg12519							1.84002	0.00299048
jg12522	-1.83961	0.0425021
jg12523					-3.4966	0.0223794
jg12526							-1.26276	0.0318133
jg12532							1.09943	0.0413074
jg12536	5.23583	6.52208e-18					-3.20817	0.022837
jg12537							4.19932	5.02785e-08
jg12542			3.67055	0.029902			2.8057	9.58196e-05
jg12543	6.66258	7.75134e-14	6.24375	5.91853e-07			4.71057	5.72196e-09
jg12544							-2.84009	0.0124609
jg12545	-1.66467	0.040884					-1.42787	8.81293e-09
jg12546	1.53214	0.0187567					-3.76283	7.40094e-07
jg12547	-3.55735	0.00262674	-3.61158	0.0177809	-1.96553	0.00502701
jg12548	6.02672	0.000907341	5.2782	0.021699
jg1255					-3.17479	0.0489771	-3.21643	9.19414e-05
jg12558	-4.95151	0.000272008	-3.23099	0.0374319	-4.45913	0.000963314	-3.90745	4.9268e-24
jg12559	-3.16674	1.97357e-07	-5.51183	0.000122939	-1.64499	0.000839816	-2.0415	3.23001e-10
jg12560	-1.96205	0.0362912			-4.25916	0.00209572
jg12561	-4.28314	0.00366132			-4.74849	0.00115494	-2.34187	5.39126e-05
jg12562	-4.6801	0.000612056	-3.91705	0.0106456	-3.65692	0.000642497	-1.28382	4.06782e-05
jg12563	2.52282	0.000477107					1.28221	0.0181203
jg12565	-2.79117	0.00147052
jg12566	1.0459	0.0354356
jg12567					1.48428	0.0280296
jg12568	-2.8052	8.28078e-27	-3.30557	2.15334e-23	-2.13518	2.69703e-15	-1.00241	5.85235e-05
jg12572			3.80949	0.0490705
jg12581			2.65045	0.000126021
jg12582					5.70594	3.01813e-08
jg12583							3.82572	5.23916e-07
jg12584	-4.18941	0.0047365			-3.69201	0.01256
jg12585							4.66707	6.50913e-06
jg12586	7.30547	0.00676871			6.20549	0.031921	6.07056	0.0169465
jg12589					-2.80418	0.0106095	1.80741	2.49309e-11
jg12590							-5.84643	1.2597e-05
jg12593					-3.73902	0.00926336	-1.23945	0.00672525
jg12594	-3.35122	0.0232165
jg12595							-4.83777	0.000238703
jg12596	-5.19646	0.000155651	-3.47594	0.026133	-4.70293	0.000569322	-1.55046	7.87537e-07
jg12597	3.54763	8.45438e-08	3.21361	0.000732874
jg12598			2.4222	0.0483714			1.42228	0.00618559
jg126	-3.4462	0.00187611	-4.18897	0.00973319	-5.411	0.000172663	-7.45817	2.45837e-13
jg12600	3.84898	6.66178e-05					-3.87733	0.0107135
jg12601	-3.42511	0.0194825			-2.93035	0.0463886
jg12605	-2.89844	2.09066e-08	-3.11317	0.00357843	-2.43843	3.42507e-07	-2.30129	1.81936e-21
jg12609					4.62162	1.4119e-05
jg12611							-1.68745	0.000319835
jg12612	1.98471	3.88296e-06			2.11783	4.84402e-07
jg12616	4.11071	0.0136892			3.7388	0.0322525	4.35059	0.00446693
jg12618	-4.14419	0.00266405			-3.6522	0.00771937	-1.7702	2.63016e-12
jg12619							1.48118	0.000997809
jg12620					-3.89059	0.000499873
jg12621			1.79801	0.0299004	-2.87307	0.047118	-1.74799	1.51112e-05
jg12623							-1.52474	2.18385e-05
jg12624	-2.77621	0.00032406	-4.44647	0.00335401	-5.67225	3.1392e-05	-2.38663	2.77954e-10
jg12625			-3.51849	0.0331411	-4.74129	0.00103464	-1.8308	0.000724296
jg1263	-3.21029	0.025088
jg12650			3.97243	0.0256038
jg12651	-2.73425	0.0166332	-3.91285	0.0243763	-3.7491	0.0050555
jg12652							1.61735	3.03231e-42
jg12653	-1.29114	0.00184081			-3.49004	3.27094e-07
jg12655			-3.05282	0.0488339			-1.58148	4.08046e-18
jg12656							-3.20224	2.30369e-06
jg12659							5.08714	0.00224863
jg12660							4.38641	3.28482e-05
jg12661							1.98766	0.00494705
jg12662	1.96386	0.00505158
jg12663	3.63656	0.0104657	5.94821	8.62172e-07			7.9015	2.12242e-29
jg12664							-4.29961	0.0104003
jg12665	1.89783	0.00142604	2.20007	0.00319992	1.90427	0.0025287
jg12666			3.29795	0.0485056
jg12667							1.89916	0.000384149
jg12668	-3.80619	0.00626855			-3.31435	0.0167302
jg12673	2.77771	0.0336582					4.96321	1.89443e-06
jg12674	1.87025	0.0364208					-2.38486	0.00767117
jg12675			2.81417	0.019934			-1.62883	0.0376184
jg12676	5.9719	6.42887e-06	4.67998	0.0167991
jg12677							7.71237	0.000181327
jg12678							-1.52896	1.40312e-06
jg12679							-1.82251	0.00383605
jg12680					-2.9544	0.0389401	-1.35098	8.15664e-05
jg12681					1.58187	2.01809e-08
jg12682							-6.87837	5.9453e-08
jg12683							-1.93537	0.0252365
jg12684	1.92654	0.00158985					2.51702	1.03387e-06
jg12685					-1.7232	0.0180924
jg12687	5.89892	0.0223146	7.61943	0.00441926	6.43821	0.0114154	7.55109	0.000137863
jg12690							-2.01134	0.0106186
jg12691	2.07329	1.78401e-13			-1.57736	0.0285934	1.56948	4.29572e-12
jg12693	3.39822	1.80425e-24	2.47975	0.00120827			2.96199	1.53652e-37
jg12695			4.46151	0.0154829
jg12697							-2.79435	0.0435367
jg12698	-1.52448	0.00595993	-4.11325	0.00601271	-3.88743	0.000215434	-1.00911	2.18143e-05
jg12699	-3.01338	0.00228235			-2.04634	0.00454365
jg127	-8.06746	6.50506e-09	-6.34695	1.69468e-05	-5.05988	4.47993e-08	-2.76187	9.44494e-08
jg12700							3.04784	0.0034958
jg12701			3.71367	0.00108275			-3.45442	0.013592
jg12703					-3.39285	0.0290895
jg12704	-5.02519	0.000611806	-3.30468	0.0481054	-4.52712	0.00191308	-4.59195	1.25752e-11
jg12705					-3.00308	0.0344033
jg12706	-2.33424	1.74569e-07			-1.09594	0.00157358
jg12709			2.62447	0.0183183			-1.47373	0.01363
jg12711	3.64488	0.000676622
jg12714							-5.50267	3.64646e-05
jg12717							-2.09205	0.000105985
jg12718	-3.35487	2.89336e-05	-2.47027	0.036452	-3.68837	2.70244e-05	-3.29414	2.01786e-15
jg12721	-3.22692	0.0268275					-4.08794	5.39553e-08
jg12722							-4.27781	0.000149525
jg12723	-2.44625	0.00765591	-3.91859	0.0153322	-2.17296	0.0159061	-2.299	7.73548e-06
jg12724	-3.0545	0.0282678					-2.63583	0.000124641
jg12725							-3.63765	0.00687002
jg12726	4.8199	9.79736e-05	7.37945	1.07607e-10	5.4629	1.00642e-05
jg12727							1.61316	0.00260882
jg12728	5.7402	5.69577e-10					2.1079	0.0262407
jg12729	-4.47182	0.00425257
jg1273	-3.82264	0.0179343			-3.31962	0.040794
jg12730			5.4341	9.71885e-12
jg12731	4.69888	0.00203601	5.35264	0.00461066
jg12733	-2.38299	0.00934729			-2.81227	0.00514919	-2.15681	0.00312502
jg12735							-3.22079	0.0331431
jg12738							-1.87956	0.0426978
jg12743							2.04723	1.26132e-14
jg12744	2.95878	0.00140206					4.09784	3.06711e-15
jg12746							1.31098	0.0436196
jg12747	-4.12839	0.00814127			-4.57896	0.00297411	-2.96201	5.58415e-05
jg12748	-4.18683	0.00433686	-3.42139	0.0395345	-4.64394	0.00139367	-1.30754	0.0198919
jg12749	-4.29892	0.00343386			-3.80197	0.0093854	-1.70606	0.001305
jg12750	-1.9302	0.0141184
jg12753							1.95618	0.00323327
jg12754					-3.54279	0.0263294	-3.92093	4.85492e-06
jg12755	-2.98318	0.0423819
jg12756							2.99135	0.00650067
jg12757							-2.01561	1.54274e-06
jg12759	3.31868	1.48838e-06	4.20018	4.59284e-09	3.01235	5.18192e-05	3.17694	4.86422e-07
jg1276					-3.67578	0.00847704
jg12760							2.60716	9.64951e-10
jg12761					-1.91768	0.0316305	1.44227	0.0113974
jg12763	6.38638	0.000661819	7.58869	0.000192647	6.85271	0.000205006	7.58453	4.91109e-07
jg12764	-6.63923	1.02871e-16	-6.97873	7.35123e-11	-6.90766	1.66934e-15	-4.20937	3.08938e-09
jg12765	-2.09606	0.000240834	-3.52627	0.0107868	-6.57649	1.17621e-06	-1.98766	6.58412e-07
jg12766	-4.20127	4.45581e-23	-4.0441	2.21405e-15	-4.65926	8.83635e-24	-1.12267	0.00558234
jg12767							-2.08955	0.0123855
jg12768							1.7817	0.00848039
jg12769							-1.89704	0.0003593
jg1277	-3.49488	6.1416e-05	-4.54595	0.00218258	-2.3706	0.000290028	-1.57799	8.65604e-08
jg12770	5.23145	7.54202e-10	4.86478	5.6965e-07	3.99309	3.67861e-05	1.81991	0.0393098
jg12772					-4.462	0.00212477	-1.34236	0.014428
jg12773							-1.77833	0.00975638
jg12774	-2.43629	6.61027e-07	-2.14824	0.0137285	-3.2979	1.97268e-07	-1.9944	5.55707e-17
jg12775	5.22575	1.2953e-08	6.84955	9.78967e-14
jg12777							4.09055	5.96905e-07
jg12778							3.37335	0.0103953
jg12779	-5.80881	0.000159764	-4.08829	0.0184899	-5.30577	0.000540755	-2.36675	0.00150251
jg1278	1.48764	0.000118113			2.55015	2.23555e-12	1.73999	1.70226e-07
jg12780	-5.32511	0.000307893	-3.60459	0.0316599	-4.826	0.00102552
jg12781	4.82376	5.42972e-05	3.92319	0.0284894
jg12782			3.76819	0.026025
jg12783	-5.33513	7.53378e-05	-3.61462	0.0179935	-4.84284	0.000297639	-3.04868	1.76903e-28
jg12784	-4.4228	0.00133976			-3.93039	0.00408816	-4.43399	1.08832e-16
jg12787	-1.27616	0.00747353	-3.34111	0.0308843	-1.19918	0.0123861
jg12788	-3.20119	0.0337785					-3.47194	1.2513e-06
jg12789							-4.41673	0.0015713
jg1279	1.77637	0.0119072	2.92537	0.000260744			1.86507	3.43611e-05
jg12790			1.92328	0.00879735
jg12792							-2.08785	0.0255295
jg12793	-2.61775	1.02677e-05	-2.72839	0.0164124	-4.88207	3.35983e-06	-3.02012	7.26798e-19
jg12794					-3.30277	0.00211011
jg12795							7.21884	0.00753279
jg12796			3.75787	0.0263294			7.75242	1.76406e-40
jg12798	-3.18697	0.0287302
jg128							6.15496	0.00749021
jg1280							1.60573	0.0343212
jg12800	8.95476	2.53427e-15	11.4459	4.83341e-26	9.86233	1.75476e-18	6.76903	2.01763e-10
jg12802	2.26935	6.51379e-05	2.67071	0.000142809			2.26632	1.0726e-06
jg12803	-5.66585	3.55626e-05	-3.94534	0.0103218	-4.36085	0.000369783	-1.48118	9.93575e-06
jg12804							-3.67325	0.00739734
jg12805	1.93439	0.00125144	3.26273	1.07084e-07	1.91959	0.00262629
jg12806	2.32392	1.85808e-05	2.44504	0.0121815			1.09696	0.000999709
jg12807	1.46881	0.0382969
jg12810					-3.44924	0.0185958
jg12811					-3.76324	0.00748058
jg12812	-3.15914	1.53856e-07	-3.7479	0.00495327	-6.804	2.97176e-07	-1.26986	0.000155151
jg12813							1.1738	0.00147306
jg12814	-5.11011	0.000357894					-1.93123	6.89557e-05
jg12815	-3.15592	0.0408706					-2.38663	0.000266503
jg12816							1.93851	0.00368598
jg1282					-3.54875	0.022226	3.19813	2.16755e-07
jg12822					-3.67465	0.00824309
jg12825							1.22635	0.00346539
jg12826	1.001	0.0416211
jg12827					-3.05013	0.0383593	2.57301	1.61808e-11
jg12828	-3.8553	0.00832167			-3.35983	0.0211177
jg1283	4.12631	7.94612e-05	3.59428	0.0429106
jg12830							2.50736	5.65191e-16
jg12833							-1.62887	0.00046831
jg12834	-3.33217	0.00893527	-3.38719	0.0356433	-4.61218	0.00103866
jg12835							1.57933	0.00602901
jg12836							-2.41278	0.000116075
jg12837							1.89797	0.0116808
jg12838							-2.12069	9.82287e-05
jg12840	-1.87333	0.00392254	-4.23721	0.00536481	-5.46344	5.68394e-05
jg12841					4.06684	0.000790136
jg12842	3.06977	0.0414853	5.75208	7.60088e-05	3.56378	0.0139079	4.48512	3.14455e-19
jg12843			5.7556	0.00942838	4.55933	0.0303109	3.29808	0.0462045
jg12844			2.53585	0.0183637
jg12846					-2.86872	0.0224462
jg12848	-2.21964	0.0309063					-1.66916	1.7315e-11
jg12849					1.24515	0.0230651
jg1285	4.2568	7.29519e-22
jg12850					2.22754	7.94514e-05
jg12851	-3.96245	0.00373805	-3.20013	0.0395477
jg12852			4.7611	0.0319966			4.92391	0.00316327
jg12853					7.05825	0.0416766
jg12856	2.03314	9.42405e-05
jg12860	4.15679	3.26382e-07			3.03822	0.00353292	3.33153	6.52694e-07
jg12863					-3.43729	0.0133601
jg12864	-2.99866	0.0396133					-3.61065	1.00867e-07
jg12865							2.58573	5.55129e-06
jg12866	-3.11662	0.0118456	-3.18826	0.0445863			-2.08901	4.4939e-09
jg12867	-5.50085	4.28881e-05	-3.78034	0.0126799	-5.00847	0.000174606	-2.64589	3.77819e-26
jg12868	2.19907	3.92888e-07	3.49235	9.16832e-15			1.11267	0.00167803
jg12869	-3.82147	0.00808911			-3.327	0.0207321
jg12870	4.0048	0.0376158	5.72531	0.00358404	4.51987	0.0159753	9.39079	2.93538e-17
jg12871					-3.14193	0.0434359	1.73073	0.0039684
jg12872	-3.88064	0.00777543			-3.38527	0.0198881	-1.23186	0.00781919
jg12873			1.16516	0.0318825			1.28249	8.80399e-07
jg12874							1.96374	0.0277016
jg12875							1.95243	1.39571e-05
jg12876	1.67463	0.00349196
jg12878	-2.96432	0.015085			-4.24383	0.00178835	-5.07887	1.05949e-17
jg12879							-1.74253	1.15506e-08
jg12880							8.14168	5.13699e-05
jg12881							8.55815	3.34956e-10
jg12882	-4.68182	0.00131045					-1.92678	0.000214884
jg12883	-2.44952	0.0486756
jg12884	1.81924	8.50697e-10	2.50289	2.35407e-15			1.09116	7.29418e-05
jg12885					-3.19109	0.0318342	-1.03199	0.0480835
jg12886	-3.93999	0.00770981			-2.55324	0.0256716
jg12888							2.71685	1.91411e-14
jg12889	-3.88712	0.000849821			-3.72292	0.000301318	-2.85124	2.894e-45
jg1289	-2.869	0.0494654					-1.09319	0.00242004
jg12892							-2.80471	0.00019837
jg12893	-1.43399	0.0436465			-4.50465	0.00088547	-1.19678	1.56169e-06
jg12894	-2.5096	0.00335697	-4.21005	0.00801809	-5.43353	0.000118051
jg12895					5.13294	0.0125564
jg12897	-1.37174	0.0381765	-2.05459	0.0494601	-1.61306	0.0225003	-2.23932	1.27361e-05
jg12899			4.65659	0.046028
jg12905							1.49228	0.00417606
jg12906			-3.27417	0.0352764	-4.50211	0.000876032
jg12908	-3.17123	0.0362912
jg12909	-4.39523	0.00238112
jg1291			3.79334	0.00117505
jg12911			3.35078	0.000192704
jg12912	-1.43428	0.0383416	-3.70503	0.0180486
jg12915	4.79503	2.00948e-05			3.67556	0.00498698	3.75701	0.000299148
jg12919	1.0827	0.0052957			1.30997	0.000444427
jg1292			2.73106	0.00140222	2.75261	1.59308e-06
jg12920	4.34752	2.13736e-09
jg12921	4.91078	1.49928e-05					3.20607	0.00103281
jg12922	5.34101	7.85366e-05			4.24584	0.00623193	3.85543	0.00225241
jg12927	-3.37222	0.0254579					-2.47271	4.1069e-05
jg12929	-3.81543	0.00910929			-3.31993	0.0229501	-4.99696	9.35527e-09
jg1293			3.91453	0.026404
jg12931					4.49521	0.00132614
jg12933	5.97522	0.000281141
jg12935	3.50288	4.70976e-07
jg12937							-2.57864	1.40629e-05
jg12939			1.21773	0.038531
jg12946							-2.92989	0.0350173
jg12948	-3.8742	0.0091999			-3.37732	0.0229633
jg1295	2.73197	7.35793e-05	2.56131	0.0353595
jg12959			5.34944	0.00469872
jg12965							-1.32624	0.0242604
jg12968	-2.54515	2.51716e-21	-2.44555	1.04689e-10	-1.83409	8.30774e-12
jg12970					4.29227	0.000422081	3.20974	0.000658391
jg12972					-3.7168	0.0103854
jg12973	-2.81912	8.16956e-05	-2.25466	0.037842	-6.31269	4.48488e-06	-1.94517	1.6694e-05
jg12974	-3.56134	0.00349591			-1.52393	0.0344691	-1.67944	6.47072e-07
jg12976							5.65772	0.0396752
jg12977					6.60765	0.0102658	5.62706	0.0139158
jg12978					1.98787	0.0329015	2.30959	0.000947176
jg1298					-2.14	0.000794725
jg12980			4.14693	0.00811627	3.6055	0.0100405
jg1299	-4.42749	0.00128276			-3.93528	0.0039249	-1.85501	4.53898e-13
jg12992	-2.82998	2.85778e-11	-3.17037	3.14213e-11	-2.29525	2.38439e-07	-1.74473	2.10063e-05
jg12993					2.22637	6.25686e-05
jg12994	-5.25165	0.000303549	-3.53114	0.0327644	-4.7538	0.00102196
jg12995							1.9945	1.10057e-07
jg12996	-3.27953	0.021953					-1.76593	1.18565e-06
jg12997							-5.8142	5.7551e-05
jg12998	-3.40154	7.85816e-06	-6.07406	6.21733e-05	-6.4187	5.51653e-07	-2.3215	6.879e-05
jg12999					-2.95806	0.0422467
jg13000	-2.57789	0.000175977	-2.05485	0.0446078	-6.39443	3.56312e-06	-2.3283	5.39717e-07
jg13001							-5.83913	5.09311e-06
jg13002					-3.03616	0.0375933
jg13003	4.0827	9.21042e-06	4.90745	0.000126203	2.67219	0.0441403	4.73515	2.22597e-30
jg13004							1.43596	0.00784509
jg13008							2.02736	3.19413e-07
jg13014			1.46486	0.0182072	-2.07486	0.013568	1.15822	0.00431874
jg13015			3.48741	6.61648e-05
jg13017					-2.98651	0.0349408
jg1302	-4.00021	0.00518491			-3.50589	0.0139305	-2.04094	1.57082e-06
jg13020	-2.36719	0.0288608			-4.20296	0.00256108	-1.00595	0.00618928
jg13021					-2.93552	0.0444929	-1.01124	0.0159896
jg13023							-3.30203	0.0267534
jg13025							-1.63322	0.0144139
jg13026			4.8918	0.0062839	7.80228	8.83308e-15	2.35469	0.0470546
jg13027					1.56823	0.0119955
jg13028	3.75492	0.0120615
jg1303	-1.56486	0.00872371
jg13030	-3.02672	0.0211533			-3.42553	0.00824564
jg13031	-6.44833	1.01386e-06	-2.30594	0.0373944	-5.95602	5.43842e-06	-1.71736	4.75041e-20
jg13033	-2.1175	7.94946e-08	-4.7239	0.0011557	-1.81429	2.64371e-06	-2.1857	9.79348e-25
jg13038	-1.95642	0.0150974	-3.9163	0.0141701			-2.60498	4.63735e-08
jg13039							1.02256	9.88946e-06
jg1304	-2.48638	0.00282581			-5.15858	0.00017385	-1.75319	3.62862e-06
jg13040	-1.59552	8.12537e-06	-1.19045	0.0162672
jg13041	-4.73877	0.000477393			-4.24694	0.00162186	-2.02345	2.1136e-21
jg13042							2.51821	2.43161e-05
jg13044	-2.18109	0.0049508	-3.56927	0.0194793	-4.79751	0.000339103
jg1305	3.16463	0.00133497
jg13050					1.21176	0.0429765	1.68836	0.000405887
jg13051					-3.0392	0.0464051
jg13052	-3.29171	0.0206028			-2.79958	0.0494775	-1.1452	6.92438e-05
jg13053			-3.44872	0.0331035	-1.73482	0.0493868	-2.09297	6.55969e-06
jg13055	-4.13829	0.00268238			-3.64636	0.00777084	-1.32813	2.08253e-09
jg13056	5.92629	1.14551e-05	4.26154	0.0378924			4.44333	0.000142039
jg13057	2.8265	0.00275006					2.6572	0.000461634
jg13058	5.87141	2.77239e-29					2.92285	2.56711e-09
jg13059	3.13614	0.00756656
jg13060	-1.48248	0.0342374	-3.84332	0.0143735	-2.8324	0.0025099	-3.22839	4.47996e-14
jg13062	3.7357	7.59621e-07					2.52435	3.07762e-08
jg13065			3.27029	3.92661e-05			-1.15538	0.0294179
jg13066							-2.35184	9.36523e-05
jg13067							-1.16729	0.0228934
jg13068							1.75226	1.24543e-07
jg13069	-3.19842	0.0270627					-1.24821	0.000644809
jg1307	4.89664	0.00243135
jg13071							-3.82757	0.035127
jg13072	3.66008	3.48183e-10					3.48242	1.0947e-14
jg13073	-3.62304	0.0128456			-3.12832	0.0317561
jg13075			4.25151	0.0360176
jg13076							1.22544	7.05974e-12
jg13078	-3.54992	0.0306481					-3.1479	0.000317662
jg1308	3.74741	0.000832565
jg13082							-1.36351	5.46648e-05
jg13083	-3.62911	0.0210025			-3.1286	0.0477594	2.68322	1.71692e-05
jg13084	-2.08703	0.00900066			-2.05362	0.0125269	-1.69175	0.000134824
jg13089							1.7291	0.00129088
jg1309	1.10526	0.0320655
jg13090			-3.73544	0.0209637			1.76617	0.000193218
jg13091	-4.22676	0.00221038
jg13092							-6.67893	1.04285e-06
jg13096					-3.86787	0.00453905
jg13097							-2.04548	5.37914e-12
jg13098	-2.261	0.000722935			-3.75559	3.35818e-05	-3.28756	1.39248e-12
jg13099					-3.30974	0.00666452	-1.06068	3.83142e-06
jg1310							-6.00465	6.02003e-06
jg13107	-1.9979	0.0147443			-4.60689	0.000707558
jg13108	-1.7446	0.0425915					1.41953	0.00271377
jg13109	-3.78755	0.0154776			-3.28708	0.0361346
jg1311					-5.49499	7.43189e-05	-1.98075	7.50475e-06
jg13110	3.04672	1.08615e-12					1.63464	4.81858e-07
jg13113					-3.42985	0.0224738	-1.51677	0.00944994
jg13119	3.97575	2.76513e-06	4.85384	1.067e-06
jg1312					2.20886	0.0441183
jg13125			4.35475	0.0179363			3.32463	0.000767798
jg13127			1.79011	0.00109442
jg13128	-2.13088	6.24439e-08	-1.79228	0.000716947	-2.67492	1.21306e-09
jg13129							1.4271	0.00439874
jg13130					-4.35572	0.00200021	-1.27396	0.002957
jg13132							-3.04956	0.000189012
jg13133	-3.09496	0.0335166
jg13138			4.21883	0.0318309
jg13139					-3.43028	0.0139735
jg13142							2.32091	0.0067418
jg13143							-1.80275	4.473e-05
jg13144	-4.81559	0.000964467			-4.31828	0.00291362	-1.54916	0.00366528
jg13145			4.47824	0.0130092
jg13147	3.93335	1.14231e-20	4.44365	5.04987e-22	1.98664	0.000499873
jg13148	-2.0381	0.0452557			-1.98335	0.0365533
jg13155	5.06172	0.000424676	4.58634	0.0144559			4.82256	7.40362e-07
jg13160	2.62781	2.19449e-06
jg13161			5.50115	0.00120231
jg13162							-3.59749	0.00789227
jg13165			3.20773	0.000751425
jg13169	-2.67584	0.00101644			-1.54614	0.027539
jg1317							-1.46545	5.74589e-13
jg13170							-1.43863	0.00957881
jg13172	-2.07795	6.21913e-06	-4.47443	0.00257118	-2.23174	6.75664e-06	-1.82587	2.43882e-11
jg13175							-1.161	1.01123e-05
jg13178	4.78802	0.00133976	5.54516	0.000409741	4.32249	0.0042703
jg1318	-2.64946	3.31266e-06	-2.59274	0.00305368	-1.95303	0.000614053	-2.19305	2.11556e-07
jg13183	-5.98249	0.00225059			-5.46012	0.00536769	-4.63723	0.000649622
jg13184					-3.04944	0.0469509
jg13186							3.78025	7.97133e-06
jg13187							2.83126	3.90568e-10
jg1319	-2.62017	0.0145031			-4.50651	0.00126562	-2.71538	3.2164e-10
jg13191							-2.12937	0.00199529
jg13192	-1.85309	0.0264315	-3.55455	0.0264707	-2.74493	0.00658465	-1.98075	6.18582e-06
jg13193							-1.34357	0.0105913
jg13194			3.49477	0.000428715			3.45705	1.22103e-09
jg13195					4.31047	2.07102e-08	6.03991	1.52988e-69
jg13196	4.01959	0.000433434			3.42125	0.00699957	5.76043	6.89459e-09
jg1320	-2.30713	0.0228601					-1.45344	8.66992e-12
jg13201			6.68222	0.0115534
jg13204	-4.48467	0.00129352			-3.99137	0.00392016	-1.25099	6.88934e-05
jg13205							-4.42618	0.00225389
jg13209	2.41592	0.00704244			2.42405	0.00532583	-4.30238	0.00109735
jg13211	-2.55015	0.000687021	-4.8789	0.00156553	-6.10219	1.30104e-05	-2.29436	4.20943e-06
jg13212	-1.78424	0.0414771	-3.18183	0.0469219			-4.52334	4.24631e-16
jg13215					-2.37477	0.0164865	-1.22373	0.00720368
jg13217	-3.1834	0.0302507
jg13219					1.26676	0.00532411
jg1322					2.3313	0.0340665
jg13220					-5.43387	6.03778e-05	-1.48715	1.17005e-05
jg13221	1.83072	2.14266e-08			-3.14698	0.0241465
jg13222			2.23197	0.00594308			1.98639	4.29124e-05
jg13224	4.31737	0.000634456
jg13225							-2.67913	0.000259113
jg13226							-2.54581	0.00176396
jg13227	4.11978	0.00182255	3.60684	0.0461628			2.90578	0.000888238
jg13228	2.25529	0.00603114					2.50236	2.27854e-09
jg13229							-1.46902	0.00302783
jg1323	3.30776	0.000367141	3.20734	0.00238142	3.03995	0.00183892	2.44388	0.0055987
jg13230							-1.21537	0.00771327
jg13232	-3.91702	0.00777543			-3.42087	0.0197775	-1.60177	0.00154931
jg13233	-2.44172	8.64006e-11	-2.62414	0.000157156			-1.51879	1.05562e-11
jg13234					-3.23581	0.0370622
jg13235					-3.30599	0.0177022
jg13236							-3.0606	0.000492254
jg13237	-3.09641	0.0350568			-3.55767	0.0136698	-1.82617	7.99325e-05
jg13239			3.51868	0.0328466
jg1324							4.78972	0.0215808
jg13240	-3.39503	0.00229654			-3.92824	0.00135124
jg13241							4.76146	2.97168e-05
jg13242			3.23752	0.0466442			4.1373	7.40196e-20
jg13243							1.26964	1.37781e-17
jg13244	1.58224	0.00186029	2.98487	7.80884e-09	1.50725	0.0058234
jg13246	1.11894	4.07762e-05			1.7093	4.51608e-14
jg13247					1.77185	0.000771204
jg13248					3.10473	0.00802106
jg13254	-3.17217	0.0325169					2.4881	6.25006e-12
jg13255	-4.52855	0.00173618
jg13258	-4.2818	0.00181041			-3.79002	0.00536903	-4.27675	3.84343e-17
jg1326							-1.06229	0.0005804
jg13266	3.07084	1.18676e-07			2.16363	0.00397367
jg13267							-1.08739	0.000914271
jg13268	-3.90214	0.00629662			1.25214	0.019603
jg13269	1.67085	0.0025055
jg1327	-3.36109	0.025793					-2.6565	1.55707e-05
jg13271	1.69471	0.0453329			2.9069	2.64194e-07	-2.22573	0.00357212
jg13273	-3.68436	0.00910995			-3.19174	0.0234216
jg13274					-1.58617	0.0325863
jg13276	-5.24405	0.000121401	-3.52353	0.023088	-4.75093	0.000458076	-1.3861	7.8259e-07
jg13277	-2.1339	1.02195e-08	-3.81278	1.82161e-05	-4.11812	1.75369e-13	-2.467	6.23513e-19
jg13279							1.28742	0.000837537
jg1328							-1.99782	0.00431632
jg13280					-3.59421	0.00987806	-1.79723	4.36243e-08
jg13281	-3.48898	0.0167851					-1.22733	0.00469447
jg13285							-1.88092	2.79769e-10
jg13286			5.11987	0.0320562
jg13289					-2.94205	0.0364208	-3.14352	1.05015e-11
jg13294							2.35529	1.46753e-11
jg13295					3.97918	0.000348104
jg13296			2.73217	0.0448928			-3.83396	0.00355755
jg13297			-4.30308	0.00679173	-4.66456	0.000288883
jg13298	2.18815	2.18932e-05
jg1330	-5.37011	8.91949e-05	-3.6496	0.0187007			-2.21551	1.43444e-11
jg13302							3.9604	0.0409541
jg13304	3.56393	0.0435328	4.33496	0.0218805
jg13307	2.58857	0.0484655					1.97533	0.0382921
jg13309			5.13554	0.000258718
jg1331							-3.16921	0.0313224
jg13312	-4.92399	0.000701678			-2.3504	0.0288958	-1.73496	0.000946643
jg13313							-2.31425	0.00112332
jg13314	-2.99282	0.049849
jg13315	-4.14117	0.00081199	-4.19633	0.00669321			-1.64451	5.75816e-05
jg1332							-1.43935	0.0235149
jg13323			4.5107	0.00124885
jg13328							-3.60304	0.00972375
jg1333							-1.17379	0.000364833
jg13331							-3.14509	0.006908
jg13332	2.553	4.75227e-09	2.60908	1.01544e-06			2.4291	2.97379e-10
jg13333					-3.24516	0.0257359
jg13334	2.72355	0.000485581					2.83049	1.31646e-06
jg13335					-3.2742	0.0191552
jg13337							-5.00101	0.00035895
jg13339					2.19969	0.00148957
jg1334	-1.81663	0.0152386					-2.12784	1.19849e-05
jg13340	4.80265	4.51401e-13	4.61431	1.98485e-10	2.72823	0.000730844	3.46162	8.79215e-08
jg13341	-1.63469	0.0399563	-3.71615	0.0206656	-2.07536	0.018971
jg13342							-4.02976	0.0115438
jg13345	8.13343	2.53016e-07	7.21883	0.000712973	5.06065	0.015503	6.2208	1.77292e-05
jg13346							-1.24668	4.70314e-08
jg13347	2.68569	2.22264e-07			1.93651	0.00347429
jg13348			1.39129	0.039432
jg13349			1.46444	0.0287078	2.85876	1.93612e-14
jg13350			-3.34596	0.0417682			-1.44407	0.00447308
jg13351	7.59966	5.06951e-08	8.58065	4.6227e-09	6.25533	0.000112141
jg13352	4.01992	0.00715446	7.64155	1.02093e-15	6.04115	1.10332e-10
jg13353							-1.39594	4.28977e-06
jg13354							-5.33692	6.86503e-05
jg13355					-2.10937	0.00135866	-2.30414	1.71844e-10
jg13356			-3.56484	0.0333001	-3.91347	0.00346018	-2.71942	5.50702e-06
jg13358	2.59198	2.99729e-06	3.60593	6.692e-08	2.01767	0.00324361	2.79668	1.39066e-17
jg13359	-2.73977	0.0264326
jg13361	1.55429	0.0194771			3.28997	2.7638e-17	1.56016	3.59631e-09
jg13362	1.05881	0.00468598	2.03843	3.06619e-05
jg13363							-2.3346	0.00189521
jg13365	-3.63401	0.0156043					2.00132	3.81274e-05
jg13367	3.23715	1.11466e-05	3.56835	2.28031e-05	2.96702	0.000205592	2.75521	3.39092e-05
jg13368					2.7373	0.0421746
jg13369			2.2456	0.00263926			-1.0782	0.00661158
jg1337	-2.94835	0.00222345			-4.03292	0.000455812
jg13370					-2.12548	0.0068543
jg13371	2.01494	8.4505e-05	2.16715	0.00101309	3.63908	2.69574e-15
jg13372	-4.22281	0.00158307	-4.22788	0.00959942	-5.4493	0.00017385	-2.84308	1.52274e-06
jg13375							1.53592	8.31847e-06
jg13377							3.51368	0.0118288
jg13378	1.81056	0.00214123	2.16246	0.00109486	2.73995	1.44629e-06	1.4269	0.00811295
jg13379					-2.8815	0.0418952	-1.31985	2.68829e-06
jg1338							4.94774	1.36781e-19
jg13380							-1.00687	0.0273616
jg13382			2.8669	0.0143097
jg13383	8.28797	2.20131e-06	6.43973	0.00631074	5.24895	0.0192089	6.75944	2.62403e-05
[truncated: 8,406 more rows]

## Sheet: Table S6
Table S6: Differentially expressed Phytophthora cinnamomi genes (log2(fold change) > 1 | < -1, adjusted p-value (FDR) < 0.05) at various time-points following inoculation of the susceptible Persea americana rootstock R0.12, compared to an in vitro mycelial control.
	6-hpi R0.12 vs. Mycelia		12-hpi R0.12 vs. Mycelia		24-hpi R0.12 vs. Mycelia		120-hpi R0.12 vs. Mycelia
Gene ID	log2(fold change)	p-adjusted	log2(fold change)	p-adjusted	log2(fold change)	p-adjusted	log2(fold change)	p-adjusted
jg1							-4.87264	9.47665e-05
jg10001	5.48607	2.51846e-05	4.46195	0.0143512
jg10002			6.65811	4.40559e-09			4.08655	4.33622e-06
jg10003	2.6951	0.00983018
jg10004	-3.95258	0.00370988			-1.70719	0.0499919	-2.17788	8.05566e-08
jg10006	-5.23734	0.000179532					-1.48996	0.00250838
jg10007	-1.34155	3.36319e-05
jg10008	-1.75047	0.0271968
jg10009			4.70759	0.00348648			10.5333	8.72175e-80
jg10010							-2.12368	0.00447209
jg10011	-5.05743	0.000186696					-1.55392	8.95314e-06
jg10012	-1.04705	0.00989319					-1.86427	2.07485e-10
jg10013			1.40944	0.000717351	-3.07242	0.0120268	-1.06887	3.53425e-06
jg10014							-5.4897	9.72924e-06
jg10015	-3.23369	0.0218992			-3.12989	0.0364169	-1.43037	0.0015854
jg10016							-3.34977	1.07421e-07
jg10019			2.09638	6.50032e-05
jg10020					-1.04646	0.00144732
jg10022							-1.41202	4.57151e-07
jg10023					2.11249	9.33322e-07	2.24428	5.40191e-16
jg10024	-2.16368	1.94549e-05			-1.7984	0.00036541
jg10025					-1.22879	0.0453701
jg10026			2.53359	0.000237827	1.86801	0.00722147
jg10028	2.97747	1.01245e-12	2.81192	3.81811e-09			2.7933	3.6268e-13
jg10030							3.77714	7.33277e-14
jg10031	-3.47433	0.0123208
jg10034							-4.37897	0.0029014
jg10035							-3.08107	6.99384e-13
jg10036	-4.04329	0.00644283					-2.45778	0.000359237
jg10037							-1.79424	3.20218e-10
jg10039	-2.58607	5.57018e-06			-1.78078	0.0026387	-2.42241	2.05006e-07
jg1004							3.81056	0.00213904
jg10040	-2.62913	0.00865522
jg10042	-3.59748	0.00990657
jg10043							-2.59177	8.11134e-10
jg10044					-3.61968	0.0081791
jg10045	4.79	1.49431e-187
jg10046	5.6698	9.65159e-23					1.61193	0.0103793
jg10047							-1.84603	0.000210073
jg10049	1.33684	0.00235673			1.25945	0.0112336	1.06492	3.15468e-05
jg10051	-1.57316	0.0193323			-1.45481	0.0417931	-1.39277	0.00425467
jg10054					-1.49397	0.0389915	-1.13172	0.00142432
jg10060					-1.17805	0.0028005
jg10061							-1.74854	0.00168953
jg10066	-4.61152	0.00133349			-3.55495	0.0168264	-1.23984	0.0301533
jg1007					7.87826	0.0088605
jg10070							1.37995	0.0179024
jg10071							-1.46128	6.7201e-05
jg10072	-3.01619	0.00208398					-2.91825	0.000112478
jg10073	-2.1128	2.92322e-14
jg10075	-1.47024	0.000137481	-1.25004	0.00897417
jg10076	1.96994	5.02547e-12					-2.26957	2.15646e-11
jg10077	2.96797	0.00438153	3.87717	0.000621908
jg10079	-1.93648	8.06071e-17					-1.90849	2.80779e-21
jg1008			5.93949	3.80501e-05			3.45149	0.00343681
jg10081							-2.19072	2.71871e-08
jg10082					-1.75603	0.0215748	-1.05793	0.0123759
jg10083					-3.5351	0.0153954	-1.48301	5.38571e-06
jg10085					-1.55566	0.00881681
jg10086			3.22377	0.000715662			-2.56005	0.0130819
jg10087			1.96602	0.00402433			1.07814	0.0167943
jg10089	-3.21523	0.00578067					-2.94779	1.04659e-10
jg1009					3.91226	3.77538e-12	1.81891	0.000234587
jg10094	-3.6538	0.00577707
jg10097	-2.80127	0.0142938			-2.73725	0.0274712	-1.29049	1.49242e-05
jg10103							-5.18679	6.07958e-05
jg10105	3.29869	0.00191425	3.86205	0.00215104	4.21716	3.21807e-05	3.92835	1.25935e-06
jg10108							-1.89968	1.28834e-11
jg1011	-1.19451	0.00152908			-1.60921	0.00010469
jg10110	1.9692	6.27431e-11			-1.18638	0.0331233
jg10111					-3.37	0.0230302
jg10112	1.25697	0.00633224
jg10114	-2.09564	0.00017286	-1.92681	0.0205251			-2.82467	8.7452e-16
jg10115	-3.77634	9.30891e-05					-1.81657	7.91115e-10
jg1012							-3.17178	0.0315613
jg10120	-4.05562	0.00460951
jg10121					-2.98533	0.0325878
jg10122					-1.40368	0.0229463
jg10123							-1.98186	5.4848e-05
jg10124	-2.72243	1.14665e-05			-1.58794	0.0125906	-1.87801	0.000256683
jg10127	-2.94846	1.57768e-08			-1.7975	0.000419546	-2.20831	1.22617e-08
jg10128	-3.99389	1.9146e-10	-1.43815	0.0197451	-1.51822	0.00352665	-3.04728	6.90267e-14
jg1013							-3.44137	0.00218745
jg10132	-2.89045	0.000282773			-1.23164	0.0380096	-3.15473	1.8242e-16
jg10133	-2.57783	0.0062292			-1.87269	0.0379322	-1.44268	0.0112285
jg10135							-2.85985	0.0255288
jg1014	-4.76162	0.00010447			-2.02285	0.0144812	-3.77701	4.52316e-10
jg10141					-4.01789	0.00542639	-2.46441	1.29212e-12
jg10143					-1.35758	0.0176542
jg10144	-5.60839	0.000155604
jg10145	-1.40657	0.00143568
jg10146							1.01169	3.06575e-07
jg10147	6.2047	1.74718e-05	4.93031	0.00420801			5.14637	0.00026074
jg10149	-3.73926	0.000690562			-4.43811	0.00110352	-2.85621	5.75603e-25
jg1015	-4.99846	0.00118462					-3.68913	1.13973e-05
jg10150					-2.63925	0.0119146
jg10151	-5.59863	4.83641e-05					-2.00126	9.90513e-06
jg10152	4.11709	3.91244e-11					3.2047	3.3016e-09
jg10153	-1.35377	0.0114187			-2.99832	0.00327684	-1.81563	5.31052e-22
jg10155					2.57983	0.00157773	1.76875	0.00494626
jg10156					2.26169	0.000353392	1.02122	0.000745902
jg10157					1.78578	0.0300792	1.56317	0.0128487
jg10158							-1.01693	9.4644e-05
jg1016	-4.27368	0.00173063					-1.01553	0.00251973
jg10160	-1.41059	0.0333874
jg10162	-4.62841	6.17288e-17			-1.35339	0.0100771	-2.88288	5.7015e-11
jg10163	2.34773	0.00463086			2.65939	0.00209522	2.25067	0.000804979
jg10166	-1.71718	0.0405205					-1.25395	0.000687461
jg10167	-1.67004	0.000189243					-1.61403	5.46426e-07
jg10168	-2.6448	7.10447e-07					-1.0056	0.00164769
jg10169	2.96314	0.0490381					3.27895	0.0060435
jg1017			2.43312	0.041544
jg10170	-2.84319	0.000146603			-1.43757	0.00851564
jg10176	-4.58775	0.00187296					-1.66482	0.0114916
jg10177	-5.33139	4.87499e-05			-1.72795	0.0106793	-1.63635	3.73666e-19
jg10178					-2.63255	0.0449634
jg1018	-2.10993	0.00577414					-1.60844	0.000633998
jg10183	-1.31667	0.00103161
jg10185							-1.29636	0.0316433
jg10188	-4.58374	0.000962558					-1.43323	0.00106812
jg10189	5.64331	0.000734771					3.68634	0.0181642
jg1019							1.98841	0.000380965
jg10190	5.52031	0.00134869					5.0407	0.00154596
jg10191	5.69369	5.35259e-05
jg10194					-2.83999	0.0328871	-1.70617	0.00150488
jg10196					1.89027	0.000601719
jg10197							-3.83565	0.0311663
jg10198	2.36301	4.33813e-12					-3.26698	2.2057e-08
jg10199							-1.22005	0.00886073
jg1020							4.4062	5.98473e-11
jg10200	-5.93057	8.19784e-08	-1.47136	0.0120466	-1.31876	0.00490378	-2.42493	1.94596e-12
jg10201	-3.95041	1.03958e-08			-1.92129	0.00177249	-2.30588	1.69758e-06
jg10202							-1.38252	0.00481216
jg10203	2.90222	1.39307e-10	4.65919	5.70931e-34	1.96981	0.00324753	4.7999	3.44292e-84
jg10204	-2.35331	3.71124e-07			-1.92171	2.16488e-05	-2.36162	3.16847e-28
jg10205	-2.07775	0.0146383
jg10206							-1.46462	0.0309711
jg1021	-3.20692	0.0200802			-3.10312	0.0340491
jg10211	1.28945	2.58865e-13
jg10213							-3.4587	0.00984935
jg10214	-2.76676	0.010239					-1.04459	0.0303943
jg10217	5.33936	5.28668e-19					3.56249	2.78343e-11
jg10221							-1.49803	6.7306e-05
jg10223					-1.42077	0.016437
jg10224	-2.13967	0.000759326			-1.30081	0.0339786	-1.52275	0.000209005
jg10225	-2.54675	0.000115443			-1.61812	0.00665636
jg10226	4.49009	9.11863e-06	5.16831	3.18681e-06	6.0308	4.19763e-11
jg10227							-1.74856	1.49586e-09
jg10229	-3.58795	0.00875473					-1.67112	3.05504e-06
jg10230							-1.15179	0.0341565
jg10232			3.62423	7.11454e-05
jg10233					-3.01347	0.0370378
jg10234	2.90396	8.5577e-06			1.73	0.0403251
jg10237					5.4703	7.35488e-15	5.20941	3.93645e-18
jg10239							-3.06885	0.000739999
jg1024	-2.37663	3.22553e-05
jg10240							-4.31054	0.000239354
jg10242	-4.9373	1.20188e-09			-1.60477	0.0341928	-2.54546	7.74675e-05
jg10243	3.11065	0.0047487
jg10244							1.98342	0.0106065
jg10245							1.35967	0.00104226
jg10246	-2.78997	0.0157376
jg10249	-4.86727	0.000243019
jg10250					1.42426	0.0114578
jg10253	-2.9242	0.0456879					1.40734	0.0011273
jg10256	3.2813	0.00420291					4.51899	1.48404e-05
jg10257	-2.15656	0.0347501
jg10258	-2.98197	0.0416318					-1.56677	0.00709313
jg10259	-1.23448	0.0328734
jg10262	-2.38338	4.46978e-05	-1.50883	0.0482334	-1.63105	0.0030453	-1.87411	1.3704e-09
jg10263	4.86708	2.61096e-21	4.03166	2.5212e-06	3.42756	1.35867e-05	3.47009	1.8536e-17
jg10266	-1.51486	0.00585766	-2.81466	0.0322667	-1.69606	0.00778608	-1.37423	2.97837e-08
jg10269							-1.45518	0.0338544
jg10270	-1.73398	0.0292488					-1.54714	8.96735e-05
jg10271	2.20018	0.00843431					-4.50315	0.000976607
jg10274	-2.20171	0.000603983					-1.64942	6.72665e-06
jg10276	-4.76054	1.08674e-09	-1.49391	0.000378794	-1.1964	6.82569e-06	-3.51265	4.30912e-101
jg10277							-3.75459	0.0423915
jg10279	2.05411	0.00196747	3.90007	2.54023e-13			1.04975	0.0103909
jg10284							-2.64023	0.0422783
jg10285			2.60066	1.79012e-05
jg10287							-1.27415	0.038111
jg10291	-1.16389	0.00306161
jg10295	2.91696	0.00360269					2.14482	1.62893e-05
jg10299	6.04401	0.000218558					4.56519	0.00210539
jg10307	-3.37425	4.27407e-05			-1.69602	0.0274391	-2.03927	0.000754023
jg10308	-6.42256	8.21633e-06					-3.37961	1.29399e-07
jg10309	-1.31828	0.0173142
jg10310	3.23878	1.42778e-05	2.76376	0.00238325			1.77593	0.0153331
jg10311	-3.38285	1.37676e-07					-1.7611	3.82376e-13
jg10312	-1.07153	0.0437684
jg10313	-4.17467	0.00330426
jg10314							-3.96224	0.00180646
jg10315							-1.66131	0.000414037
jg10316	-2.12126	0.0210489			-3.77157	0.0076933	-1.63275	2.26788e-05
jg10317							-1.78134	2.51282e-13
jg10320	-5.34559	1.66095e-10	-1.43473	0.0058778	-1.56927	0.000327154	-3.06577	7.93382e-21
jg10321	-4.05982	2.12237e-06			-1.23693	0.0180544	-4.43245	4.30458e-26
jg10322	-2.82491	5.801e-05			-2.00152	0.00258317
jg10323	-1.50722	0.00659448					-1.10888	9.2956e-15
jg10324					-2.3934	0.00797257
jg10325							-2.38039	0.0022329
jg10326							2.28652	0.000423087
jg10328			1.08402	0.0152592
jg10329					1.12478	0.000817334	-1.04341	1.75922e-05
jg10331	3.53245	3.04014e-73					-3.4359	8.96511e-12
jg10340	-2.69009	0.0262752
jg10342	-1.12408	0.0365442					-1.28406	0.00363886
jg10344	-2.03194	1.74045e-06	1.04691	0.00869982
jg10345					-1.9051	0.0119249
jg10346	1.12302	0.027648
jg10349							2.69279	2.40687e-05
jg10351							-5.09734	9.42598e-05
jg10352	-5.40853	3.52735e-11	-1.75992	0.0107041	-2.54253	3.5804e-05	-2.91208	4.96258e-09
jg10353	-3.09175	2.05637e-08			-1.33433	0.00149908
jg10354							-1.93934	0.0150218
jg10359	5.04236	1.80036e-12	4.0236	1.09936e-06	2.9105	0.000903959	4.09648	3.93743e-09
jg1036	-2.39731	0.00675374			-2.31876	0.0150474	-2.01249	1.60781e-05
jg10360					-4.20135	0.00487053	-1.17692	0.00508697
jg10378	3.27725	0.00191225			6.61879	1.14472e-37	4.12885	1.32341e-18
jg10383	1.02831	0.00647
jg10385			2.25296	0.000155711
jg10386							2.8694	6.03052e-19
jg10387	3.53308	0.0087231
jg10392					-1.80559	0.0112755
jg10393							-3.10158	0.000720993
jg10394					-2.36092	0.00445232	-2.39579	1.20118e-07
jg10395	-3.71944	0.00207397			-4.44174	0.00240185	-4.42108	4.89609e-12
jg10396	-4.10783	0.00324051					-1.08136	0.0126552
jg1041	2.57954	4.50179e-06			1.8949	0.00976755
jg10412			2.72472	0.0129607			-3.163	0.0151495
jg10414	-3.5242	0.00808894
jg10415					2.01662	0.00371956
jg10416	-2.18804	0.00406785			-2.42392	0.00767751
jg10417	3.31938	9.27218e-09					3.28466	3.69499e-12
jg10418	-1.98607	9.4628e-06			-1.0417	0.0106176	-1.89473	5.0891e-16
jg10419	-3.06329	2.3643e-13
jg10420	-3.70729	0.00802696					-1.66817	0.000503705
jg10421	-5.16158	1.26753e-14	-1.49898	0.0158107	-1.29332	0.0193236	-2.72503	2.84682e-09
jg10422					6.30406	1.61849e-05
jg10423							-2.89427	0.0345097
jg10424							-3.95899	0.00955396
jg10427							-4.71256	0.0017803
jg1043							1.13138	0.000778564
jg10434	-7.03702	5.67333e-08	-2.64622	0.000414774	-1.37448	0.000493127	-2.96144	1.24408e-35
jg10435	2.15287	0.0145878					-3.96863	0.0027057
jg10439	-4.09688	0.00242448					-2.35971	1.37189e-10
jg1044	-1.02712	0.0258423					-1.25431	1.97316e-11
jg10444	-2.86016	1.96704e-07			-1.21519	0.0330503
jg10449	-2.11977	0.00829966			1.2483	0.00406013
jg1045	-4.6065	0.00162919
jg10450			3.88379	0.00835023			3.6842	0.000592575
jg10451	-2.23107	2.66234e-09	-1.24281	0.00661645	-1.25112	0.000222423	-2.03431	1.08389e-23
jg10453							5.35705	9.7072e-12
jg10454							1.92926	8.57899e-05
jg10455	3.66815	0.0177721					3.31593	0.0041077
jg10456	3.37458	3.85397e-05
jg10457							3.60119	0.0097967
jg10462							-3.63694	0.0171243
jg10467	-4.11904	0.00252175					-3.21959	1.38225e-10
jg10468	-4.013	0.00436184			-2.96298	0.0404122	-4.14892	2.78096e-08
jg10470	-2.47896	0.0110927
jg10471							-4.24904	0.00190386
jg10477	8.25694	0.000742069
jg10478							-2.41213	0.00457243
jg10479	2.69342	1.02444e-19
jg10480							3.08364	1.42432e-07
jg10482	4.39082	5.29983e-31	3.55347	4.366e-15			3.87622	2.63288e-27
jg10483							-1.48229	0.00219421
jg10486			4.26743	0.0460454			7.07011	2.26125e-10
jg10487							3.73201	1.3421e-13
jg10488							-4.50038	0.000322434
jg1049	6.82286	0.0154664
jg10490	-2.75207	0.00359396			-1.68547	0.039793	-1.72608	0.000319827
jg10493	7.41461	0.00224712	8.56582	0.00108879			6.07941	0.0097649
jg10494	4.85001	0.000936733	4.21592	0.0323138			3.90068	0.000224405
jg10495							2.64779	0.0283894
jg10496	-2.7505	0.0196436	-3.3618	0.0422863
jg10497	6.05519	3.64152e-15					4.23726	3.06968e-09
jg10500							-4.72033	2.03078e-07
jg10501							-1.48597	0.00337171
jg10502	-2.00839	0.0111958			-1.63021	0.0477641
jg10503					1.13892	0.0229463	1.20211	0.000378297
jg10506			1.99062	0.00950166
jg10507	2.65187	2.34966e-12	1.41349	0.00441171	1.05444	0.0230124	1.31774	0.000484208
jg10509			1.00331	0.0105595			1.0268	2.19856e-07
jg1051	-5.90446	1.21328e-05			-2.40652	0.00276956	-2.96617	3.5593e-13
jg10517	-5.18771	0.000525488
jg10518	-1.96782	0.0053364			-1.81985	0.0150474	-1.1077	0.000821928
jg10519	1.15433	0.00023142
jg1052							-3.43227	0.0194364
jg10520	-4.58548	2.07927e-05					-2.22707	2.23537e-34
jg10521	-1.7783	0.00548554
jg10522							-4.66262	0.00717522
jg10525							2.75488	0.00087185
jg10533							3.81002	0.00930722
jg10537							1.82448	0.0348404
jg10539			5.69348	1.11226e-08
jg1054	2.30767	0.0207852
jg10540			3.90575	7.57637e-06			2.8258	2.04096e-05
jg10541	3.21978	0.0132822
jg10543	-1.75038	0.0154169					-2.2618	1.5518e-09
jg10545							-1.79631	0.000196453
jg10546	-4.96241	0.000244585
jg10547							-3.82906	0.0108046
jg10551							-3.37849	1.59615e-05
jg10553	1.29295	0.000772752
jg10554					-2.0612	0.0117296	-1.12375	4.26209e-06
jg10556	-1.704	2.20201e-06
jg10557	-2.88832	0.00116431					-3.43446	7.8374e-16
jg10558					-2.75636	0.0352621	-4.08003	3.0742e-10
jg10559	-3.07099	3.75313e-40					-1.04758	1.38847e-09
jg10562					3.37926	0.000642544
jg10563	-1.43949	0.0136081			-1.62118	0.0136118	-1.59303	2.28951e-05
jg10564	2.33147	6.58958e-05					2.72257	8.63541e-10
jg10566	-4.11323	0.000185425					-1.22747	1.21097e-07
jg10568	-1.93259	0.0430508			-2.39782	0.037091
jg1058	1.8772	9.36581e-05			-2.23998	0.0267593	-2.68436	8.19611e-08
jg10589					4.06129	0.000153585
jg1059					-1.42135	0.0186436
jg10590	3.04036	0.0230328
jg10591							2.35141	0.00343279
jg10592							-3.50754	0.00864308
jg10594	-4.13257	0.0039008					-2.19214	0.00010469
jg10595							-1.68782	0.00240575
jg10596	-2.0914	0.00631987			-3.301	0.0069246	-1.50139	4.05816e-10
jg10597	-1.74423	0.000185573			-1.43442	0.00326175
jg10600	-1.64827	0.0156866
jg10601	-3.00364	0.000600791					-3.12466	6.20605e-07
jg10602	-5.66404	6.52998e-06			-1.98087	0.0453818	-3.51735	2.12173e-05
jg10616	-1.71781	0.0070084	-4.18568	0.0077009			-1.7486	9.16085e-05
jg10618	-1.16984	0.0272296
jg10619							2.97856	0.000527253
jg10620							-3.69473	0.0017344
jg10621							-2.34764	0.000160703
jg10622							-1.60747	0.000698347
jg10623	5.14368	0.000131109					4.51789	0.000323429
jg10624	4.21651	0.000104787
jg10627	1.02449	0.014055
jg10628					-1.56971	0.0148975
jg10629	5.40466	9.64201e-06					5.84278	2.88264e-10
jg1063	-3.32691	0.00726153			-3.30691	0.014936
jg10630	3.1485	1.46577e-11	2.83456	2.17835e-08	1.94605	0.000297979	4.2179	1.72978e-21
jg10631	1.45478	0.0438428	2.31288	0.0053935	1.62553	0.0278358	3.15288	6.58964e-27
jg10635	3.32339	9.85754e-22	3.40335	4.26645e-21	1.28679	0.00276718	2.03933	3.37699e-09
jg10636	5.92675	3.0198e-07	4.28877	0.0219351			5.65467	4.3822e-11
jg10637							2.0592	1.60045e-05
jg1064							1.29264	0.0134886
jg10640	2.29594	1.83008e-09					3.51852	6.74466e-59
jg10641	1.74428	1.28598e-08			-1.02515	0.0416027
jg10642					-1.51479	0.0109914
jg10643	1.72958	0.0013935
jg10646	2.1808	3.60116e-05					1.72153	6.85755e-05
jg10647							-2.33845	0.0159229
jg10648	-5.99023	4.31906e-06	-1.83945	0.008059	-1.76354	0.000552522	-4.33856	2.71371e-31
jg10649	1.4536	8.96719e-08			-1.30537	0.00235965
jg10652	-4.99758	0.000152526			-1.61058	0.027929
jg10654	-4.20941	2.75196e-07			-1.81936	0.00168267	-2.16654	7.76082e-08
jg10657	-3.78867	0.0234469
jg10658			2.48452	0.00104402
jg10659	2.897	4.83504e-09	1.85964	0.00410691	1.39831	0.0209606	3.67447	1.63249e-15
jg10661	-1.21147	0.0258423			-1.25525	0.0358612	-1.34755	2.36247e-07
jg10662							-2.95139	5.67865e-11
jg10663	-3.31364	3.58094e-12
jg10664	-3.06982	0.0408719
jg10667			1.27811	0.00309868	1.12324	0.00446952
jg10671	-4.30885	0.0129115
jg10675							-3.02217	0.031008
jg10676							-5.40621	0.000108041
jg10685	2.18929	0.0396132					2.31577	0.00419588
jg10686	3.19782	0.00226082					1.81998	0.0470525
jg10687	3.98775	5.04725e-05	4.25532	5.63209e-05	3.55582	0.000962113	3.41529	0.000327777
jg10688					3.1549	0.000407023	1.559	0.0437814
jg1069							3.2966	6.73211e-06
jg10691	1.72058	0.014074			2.09497	0.00416401
jg10693	-3.97308	0.00332472			-2.93074	0.0348734	-2.92656	4.49777e-11
jg10694	-5.2074	3.4297e-06			-1.10315	0.0322873
jg10695	-1.7993	0.0458737			-2.42138	0.0345265
jg10696	-2.30306	0.00503436			-1.60128	0.0333238
jg10699							5.02047	0.0355404
jg10700	7.40397	3.28734e-25	6.61554	1.92022e-13	7.09974	2.59419e-21	6.08588	2.83802e-20
jg10701			4.38331	0.00241632			6.61594	1.06917e-22
jg10702	9.54542	0.0411104
jg10705							-4.4798	0.00077992
jg10706	-2.75316	0.00716189					-1.87135	0.00927776
jg10707					-1.24594	0.00553482
jg10714	1.51013	0.0169697	3.11421	7.69856e-09	1.91888	0.00178427	3.32005	9.37771e-30
jg10716							-1.64903	0.0390939
jg10717	4.46203	1.63969e-13	5.67788	1.07971e-21			5.12762	4.39732e-39
jg10719	4.82691	2.05148e-20			1.5758	0.0470204	3.20223	3.23228e-10
jg10721					3.3967	0.00774493
jg10723	-2.83053	8.68824e-06
jg10724							4.06342	1.0482e-05
jg10725							1.77322	0.000599439
jg10727	-1.11831	0.0016873			-1.17319	0.0030568
jg10728					-1.87748	0.00192561	-1.01406	2.98196e-09
jg1073							-2.70957	0.0478248
jg10731							-3.66018	0.00727113
jg10732					3.83042	0.00755942	2.73691	0.0224097
jg10739	1.50197	0.0124992
jg1074	-3.10437	0.0314803			-3.00056	0.0484553	-3.05372	2.21202e-05
jg10740							-3.73573	0.0129786
jg10741	-1.62754	9.0874e-07			-1.02269	0.003012
jg10742	3.1664	0.00245963					2.1757	0.00824439
jg10748	5.29461	0.0218268					5.3934	0.0109521
jg10749	4.43869	0.000159716					5.03538	6.84289e-10
jg10750	1.70831	0.000456174	2.40537	2.1727e-06	1.11672	0.0443874	1.88357	1.83438e-05
jg10751					-1.2904	0.00246452
jg10753							1.84989	6.69056e-11
jg10754					-2.87824	0.0450773	-1.91682	5.28408e-05
jg10756					-1.16921	0.0192747
jg10758					2.49191	0.0146786	2.82943	1.69421e-06
jg1076	1.26066	0.0286107					-1.10773	0.0215426
jg10760							-1.32328	2.57387e-05
jg10761			2.42737	0.00463222			1.11068	0.00048633
jg10762	-1.19336	0.00289483	-2.77271	0.00962168	-1.56128	0.00150757	-1.87472	5.08813e-24
jg10764	-3.02961	4.37275e-11	-1.34587	0.0069954	-1.34867	0.00123175	-2.41737	1.01506e-14
jg10765	2.00505	2.63007e-15					1.14394	2.60635e-10
jg10769	-2.5182	0.000485525
jg10770	4.5262	0.000270976
jg10772							-1.32521	8.45946e-06
jg10773							-1.14745	0.0163153
jg10779							4.54507	0.0142346
jg10786							-3.26512	0.0237422
jg10787	-3.09799	0.0239052			-3.9511	0.00722062	-1.03565	0.00171159
jg10788							-3.65616	0.00449582
jg10791	-1.95155	0.00254574
jg10792	3.49242	8.91484e-07					2.04192	0.000266742
jg10793							-4.0791	0.00382999
jg10794							-1.68871	0.0290106
jg108	3.09055	0.0134458			5.6215	6.95038e-08	3.38628	0.000514684
jg10800	-1.87891	0.00270825			-1.60457	0.0139127	-1.41749	0.000125364
jg10802	-1.71245	0.00265473
jg10803	-3.84956	0.00446652
jg10804			4.37456	3.19193e-05
jg10805	-1.32656	0.0160333					-1.47212	0.000491561
jg10806			2.32853	0.0342143			1.55419	0.018969
jg10807	3.17749	6.94656e-10	4.23341	3.32363e-16	3.10149	1.39115e-08	6.17064	1.20514e-45
jg10808					-1.81232	0.0164898
jg10809	-1.26404	0.0104533			-1.16797	0.0275639	-2.1561	6.05165e-11
jg10811	-1.81499	0.005125
jg10814	1.80007	1.56754e-05
jg10817	1.31248	0.0161219			-3.84067	0.0111242	1.2447	0.00208968
jg10818	-6.7309	6.65258e-07			-1.79235	0.00490429	-3.5174	3.36864e-15
jg10819	-2.90984	0.0117762			1.03721	0.0212896	1.42718	1.08893e-07
jg10820	-2.81599	5.06056e-08	-1.49248	0.011913			-3.09196	2.86076e-19
jg10822					6.20292	5.82906e-06	3.35501	0.00934057
jg10823	-3.65483	0.000152688
jg10826			-2.98601	0.036282	-1.6228	0.0377378
jg10827					-2.40628	0.00427737
jg10828	1.54961	0.0155999	1.79234	0.0248907			1.4589	0.00789782
jg10829							-1.53906	0.0177987
jg10831			3.57481	4.80869e-06
jg10832							2.48184	0.00858072
jg10836							-1.1154	1.67108e-05
jg10837	2.65328	5.7658e-05
jg10838	2.2815	3.70998e-15	2.14426	2.85078e-07			2.01746	8.49299e-26
jg10840	5.41896	0.0361523					5.57841	0.0144889
jg10841	-5.91981	8.35949e-06			-1.97098	0.00334023	-2.09797	1.46838e-11
jg10842			-1.43043	0.0451255	-1.31527	0.0050451
jg10843							-2.39097	0.00134209
jg10844					3.39843	1.14909e-14	-4.72116	0.000261208
jg10846	3.21498	0.00544452					5.32001	3.24552e-07
jg10847							7.6639	8.49323e-09
jg10848							3.3523	0.00260092
jg10849					-1.68588	0.0361885	-1.63901	0.000124233
jg1085			5.12911	1.56859e-10			1.53892	0.0400142
jg10851	4.1023	0.00310779			4.12819	0.00576364	4.5538	0.000256995
jg10859	6.6418	0.0238922
jg1086							5.97803	4.21398e-07
jg10860							1.7763	3.01069e-38
jg10861	-2.97549	5.60384e-07			-1.75015	0.000398357	-1.20497	1.13717e-05
jg10863	-2.60416	1.16046e-09			-1.01912	0.010193	-2.11345	5.89128e-13
jg10864							-2.18677	4.61643e-14
jg10865	1.94782	5.94369e-05					1.93896	9.01141e-06
jg10868					-2.44865	0.0256496	-1.94034	6.07723e-06
jg1087	4.04577	3.79047e-07	3.82127	0.000996037	3.20287	0.00256341	6.76066	1.25443e-35
jg10870							3.93141	9.76017e-09
jg10871							2.34346	0.00148099
jg10874	-4.92586	0.000372365			-2.55745	0.0241607	-1.18995	0.00667337
jg10876							3.94242	2.31227e-07
jg10877							1.64559	6.56493e-08
jg10878	-1.69036	0.00561302					-1.53396	0.000100531
jg10880	6.06906	6.26834e-05
jg10883							8.50457	9.21503e-05
jg10884							3.37243	0.00323819
jg10885							5.74695	6.89314e-34
jg10899	-1.87202	1.16963e-06			-1.5812	0.000111473	-1.11396	0.000357851
jg1090	-2.56124	0.000710156
jg10900	2.5243	0.00228831			3.55541	2.20353e-05	2.84474	0.000187004
jg10901	1.60344	1.15469e-07					-1.11716	1.84935e-05
jg10902	-2.11857	8.27792e-14
jg10904							-3.53535	0.000118131
jg10905					1.75213	0.00426015
jg10906	-3.02397	6.54847e-08			-1.28971	0.0067091	-1.09416	0.0012533
jg10907	-3.64677	3.28185e-08					-2.50764	2.72264e-06
jg10908	-2.00559	0.0178776			2.08067	1.00236e-21	-1.03525	1.68206e-07
jg10909							1.89015	4.3162e-05
jg1091	2.84468	1.00243e-09	1.94425	0.0151136			2.00415	2.3643e-07
jg10915	-1.19656	0.0169101			-1.6441	0.00722755	-1.10268	2.59576e-05
jg10916			2.7713	0.00810027	3.11621	0.000650981
jg10917					2.95185	5.03361e-07
jg10918			1.43332	7.13691e-06
jg10919					-2.51578	0.0198908
jg1092	2.91158	0.000572644					4.93947	2.64284e-14
jg10921	5.81283	0.00658588					5.24703	0.00754613
jg10922	-3.67415	0.000104736
jg10926	-4.1049	3.71448e-05			-1.37748	0.0203842	-2.28444	3.34009e-09
jg10927							-2.21975	0.000179455
jg10928	-2.38271	0.000562196			-1.86897	0.00429644	-1.47603	2.04014e-11
jg10929	4.57442	1.69622e-25					3.31659	3.18504e-14
jg10930	1.6351	0.00463892					3.76181	3.60589e-16
jg10931					-1.72206	0.0118592	-1.06565	0.000158026
jg10932	3.36246	3.56557e-20	3.47209	2.66616e-18	1.80696	0.000114546	1.53748	1.63577e-05
jg10933	1.08676	0.0309066	2.33505	1.24796e-06
jg10934	-2.00086	0.000417024			-1.38964	0.0097221	-1.12524	5.21464e-06
jg10936							-1.48668	0.00698192
jg10938			4.6253	8.04297e-05
jg1094					-1.7632	0.003371	-1.27847	5.185e-05
jg10940							2.32151	0.00016724
jg1095					-1.12854	0.0448973
jg10950							-5.48292	0.000157431
jg10951					-2.37505	0.00768252	-1.18735	0.00520227
jg10954							1.86533	7.30237e-05
jg1096	-3.07118	0.00621196			-1.9994	0.0271228	-1.57436	1.5522e-10
jg10961					2.20441	0.0119081
jg10962	-4.87023	0.000438798			-3.8333	0.00768252	-2.50778	1.0599e-07
jg10963	-3.60561	3.10022e-11	-1.38609	0.00801095	-1.41639	0.000968789	-2.13777	8.63885e-12
jg10964	-2.19101	1.17529e-05			-1.61484	0.00120342	-2.37246	1.00184e-14
jg10966	-2.50933	8.18831e-13
jg10967	-2.32266	7.55402e-06			-1.67126	0.0014231	-2.23041	4.6335e-10
jg10968	3.03363	0.000354458			4.33691	6.45473e-08	2.33167	0.00184701
jg10969	1.27442	0.00468765			-1.99068	0.0270171
jg10970	-2.73822	0.0452816
jg10971	-1.45039	0.0411202			-1.63125	0.0450534	-1.20511	2.82336e-08
jg10972							-1.64376	4.71521e-07
jg10973	-2.64007	2.61552e-08	-1.29772	0.0135277			-1.40327	3.10943e-44
jg10974	-1.75206	0.0078123	-2.45268	0.0111018	-1.85168	0.0100609	-2.1618	4.88969e-05
jg10977					-1.68425	7.00316e-06
jg10979	-1.06223	0.0246745					-1.58092	7.55256e-07
jg10980	2.99424	0.000197557
jg10981							1.17613	1.38666e-06
jg10983			2.44542	0.00646827
jg10985	-3.07993	0.0357579
jg10986	-2.3544	0.0426788					-1.75657	5.53261e-08
jg10987	-4.31236	0.00437907
jg10988							1.05333	2.07258e-08
jg10989	-2.28802	0.000309123			-1.39583	0.0323947	-1.36121	0.00951859
jg10990	-2.73385	1.00358e-07	-1.6048	0.00771895	-1.85636	9.43583e-05	-1.84451	3.40802e-10
jg10991	-2.8848	3.69115e-14	-1.43798	0.000476941	-1.51341	1.89457e-05	-2.72458	7.33166e-24
jg10993					-2.97885	0.0357876	-3.44188	2.4239e-09
jg10994	-2.95639	0.0093682					-6.36394	6.35716e-09
jg10995					2.19934	9.28129e-14	1.08374	8.29964e-06
jg10997					3.01742	0.00467933	2.16542	0.0175167
jg110	-2.95944	2.26495e-05
jg11003	3.84184	5.7553e-08					6.39444	5.03055e-50
jg11005							2.88337	0.0193025
jg11007					-1.30601	0.00907982
jg1101	1.85935	0.00524507					1.50709	0.00446104
jg11010	-4.42296	0.00207771					-1.92937	0.00143083
jg11013			2.32125	8.25528e-05			1.83279	4.49541e-05
jg11016							-1.6286	0.000782231
jg11018					-1.53917	0.0380096
jg11019	2.77698	6.34117e-05
jg11021							2.28245	0.00635287
jg11022	1.4418	0.000521469					-1.44614	0.000113286
jg11024	-4.3208	0.000994079					-1.25089	2.53257e-09
jg11025	3.41187	0.0461776					2.89067	0.0382059
jg11028	-3.6088	9.51836e-12			-1.32643	0.011477	-2.57721	2.62372e-09
jg11029	-1.87412	0.00391056					-2.1848	2.79338e-08
jg1103			5.66648	0.000148237
jg11030							-2.91559	0.0123203
jg11033							-1.77016	2.7033e-11
jg11034	3.02394	6.36398e-19
jg11035	1.39593	0.00498558
jg11036	-4.59402	0.00130498					-2.91496	1.10979e-06
jg11039							-1.41645	0.000937871
jg1104					-2.59013	0.036702
jg11040	-3.98981	3.76531e-05			-1.35496	0.0112791	-1.84054	7.25315e-10
jg11046	2.45316	3.48031e-07
jg11047	2.34235	5.35239e-07					-1.52652	0.00319459
jg11048	-2.56687	1.30346e-08			-1.30598	0.000712173
jg11049							3.75078	0.00350386
jg11054					1.20108	1.00275e-10
jg11056	-3.57974	0.00867599					-1.31649	2.2066e-05
jg11057							-4.34265	0.00130146
jg11058	-2.82849	1.31363e-13	-1.90327	1.79012e-05	-2.05976	1.0206e-10	-3.59732	4.02055e-107
jg11061							-2.99393	0.0135829
jg11063							-1.60985	0.0453728
jg11066							-4.88852	0.00205313
jg11069	4.10438	2.88061e-11	3.14474	5.17909e-06	2.6759	0.000129395
jg1107							-1.86154	0.007263
jg11073	-3.76063	0.00942583
jg11074							-2.48244	0.0212555
jg11075	4.36987	0.000639803	6.41706	1.19516e-07	5.1318	6.54945e-05
jg11077	1.76431	9.27537e-06			1.13465	0.0134999
jg11078	-1.10892	0.0488384
jg11079	5.87626	3.82998e-14					3.54697	2.12359e-06
jg1108			3.34675	0.000793933			1.86258	0.0238072
jg11081	2.28895	0.00222665	2.50723	0.0088602
jg11083							-5.06603	0.000152431
jg11084	-2.1809	5.84115e-35
jg11086	-1.29739	0.00341077	-1.87775	0.00595196	-2.23948	4.53074e-05	-1.00753	0.00244755
jg11087	-2.46917	0.0134465			-2.69001	0.0196378
jg11088					-2.03294	0.020159	-1.09452	0.0127794
jg11089			2.75678	0.00509201	2.03337	0.0268551
jg111	3.38871	6.91963e-39			-3.31667	0.0241795	1.4167	1.27908e-10
jg1110							-2.03189	2.18417e-05
jg11102							-1.53648	0.00115924
jg11103							-1.074	0.0453083
jg11104							-5.20421	0.000287899
jg11105	-2.11604	0.00121124					-1.18908	0.0124096
jg11106	-4.94638	0.000277774			-1.83234	0.0382121	-2.25189	1.12857e-08
jg11107	-1.99442	7.41042e-06			-1.67193	0.000186958	-2.1198	1.09157e-34
jg11108							1.28819	0.000570972
jg11110	-3.53909	0.0183283
jg11111							1.0055	0.00549325
jg11113	1.93162	4.56922e-08	1.83191	3.30674e-06			1.4238	2.53763e-05
jg11114					2.56107	0.00722755	1.73537	0.041047
jg11115	-3.45449	0.0028727			-1.53747	0.0476648	-1.09677	0.00407638
jg11117	-3.23464	0.0273634					-1.951	0.00170735
jg11121					3.8268	0.0086876	4.7682	0.000157678
jg11122	1.18752	0.0297732
jg11128							-3.24158	0.0166799
jg1113	1.69345	0.0491034					2.57511	0.000436463
jg11130	2.0427	0.0334536
jg11135	-4.18446	0.0021711					-2.43513	4.64551e-09
jg11139					-3.19341	0.0319735
jg11140	3.7767	0.0074111
jg11141					-1.11007	0.0405671	-1.04836	1.01535e-07
jg11143	3.30446	3.31108e-11	2.57128	3.68281e-05	1.39019	0.037937	4.21635	1.46495e-20
jg11144			2.77672	0.00622972	3.28494	7.01016e-08
jg11146							-2.03991	0.00264413
jg11151					2.63559	0.0094912
jg11152							-2.04623	0.000151249
jg11154							1.81577	0.00790256
jg11155					1.64096	0.000603843	1.47671	6.66865e-05
jg11156	-3.90232	0.00677945			-3.79851	0.0138156	-1.74735	0.00205409
jg11157							-3.43728	0.0281323
jg11158	-1.92969	0.00391552			-1.64622	0.0154184
jg11160							-3.46295	0.0140988
jg11162							-4.34299	0.00218286
jg11163	-6.63298	1.41186e-06			-2.16078	0.00318873	-4.62668	1.80338e-17
jg11165	3.0239	0.000123208
jg1117							-1.10698	4.0761e-05
jg11171	-2.02187	0.00557098	1.1731	0.014347			-1.92266	1.83964e-10
jg11172	-3.81868	0.00660269					-1.72714	0.00028336
jg11174					-3.05873	0.048623
jg11176							-3.55586	0.00832918
jg11181							1.10117	3.15196e-05
jg11182	-1.79619	0.0444914					-3.95822	1.52919e-10
jg11184	-3.74328	0.000796406			-1.22888	0.0404122	-1.63431	1.66223e-09
jg1119			-1.03819	0.0462473			-1.50883	1.50091e-06
jg11190	-3.62059	0.0076591
jg11191							1.87534	0.0060848
jg11193	-4.87148	0.00015161					-3.09505	5.89733e-06
jg11195					-3.98469	0.0110803
jg11199					-1.64405	0.0451965
jg1120					-2.03757	0.0420306	-2.14167	2.42741e-06
jg11201							1.74156	0.00609188
jg11202	1.1764	0.0340967
jg11205							1.57987	0.00031331
jg1121	-2.71391	2.65859e-10					-1.75289	2.10031e-23
jg1122	-3.377	4.74855e-05			-1.43563	0.00791799
jg11222							3.371	0.0076735
jg11228			3.33478	3.48214e-06
jg11229							-4.29612	0.0129738
jg11230			2.23226	0.0116218			2.98085	1.76666e-09
jg11231					-1.65989	0.0404122
jg11232	-1.96887	8.61206e-05	-1.81226	0.010222	-1.36049	0.00768252	-1.29286	0.000202397
jg11241	-1.71977	0.0244439			-1.73097	0.0366684	-2.02474	7.22662e-05
jg11246					1.45551	0.0432431
jg11247	-3.40682	7.89903e-18	-1.60924	0.000346362	-1.33348	0.00315766	-2.47197	2.33469e-10
jg11248	-7.00734	6.79318e-08			-1.09922	0.00445089	-2.19927	1.37724e-21
jg11249	-3.97549	0.0047849					-1.40602	0.00313569
jg11250	5.24249	4.68233e-05	6.75722	1.77556e-07
jg11251							-2.24754	4.31438e-06
jg11252	2.12076	0.0362554
jg11253							-1.56205	0.0244008
jg11254	-2.47703	0.016669					-1.28135	0.00134754
jg11255	-4.32741	0.00136502			-2.51193	0.042604	-1.46702	1.4221e-06
jg11257					-1.29881	0.00814389	-1.63354	4.06204e-05
jg11259							-2.41088	4.34067e-05
jg1126					1.90312	0.0417445	-4.93593	0.000491103
jg11260	1.36436	0.00425779	1.63589	0.00420801	2.74626	1.85883e-10	1.49267	0.000207853
jg11261	1.2866	3.71619e-17			-1.18986	0.000266981
jg11262	2.33644	0.000109569					-3.3441	1.82373e-06
jg11263					-1.26202	0.038085	1.1144	0.0161493
jg11265	-3.27109	0.0188802					-2.03145	7.68981e-06
jg11266	-1.81317	0.0154169			-1.73134	0.030867
jg1127	-1.51345	0.00186848			-2.02985	0.00110144	-2.12436	1.43289e-18
jg11270					1.26559	0.0288907
jg11272	-1.45896	0.0498262					-2.37611	8.01803e-06
jg11273	3.6611	4.83807e-05					5.84432	1.2584e-13
jg11276	2.25086	5.62043e-09					1.04191	0.0066875
jg11277	-3.39646	0.000987298			-3.73643	0.00240851
jg11279					2.31105	0.00203289	2.37536	6.88419e-07
jg11280					-1.47128	0.0431559	-1.39722	0.00294221
jg11281	5.85458	5.90952e-08
jg11282	-2.54909	0.00469619			-2.52217	0.0106176	-2.43258	1.39995e-08
jg11283	-2.59323	0.00504191			-2.21541	0.0166773	-3.53318	9.58969e-12
jg11284	-3.06072	9.93792e-09			-1.59904	0.00168475	-2.93242	5.22431e-14
jg11285							-4.70401	0.000770079
jg11289							1.91918	0.00310304
jg11296							1.5446	4.90632e-08
jg11297	-4.16055	0.00668263					-1.70902	0.0257052
jg11298			4.19999	0.00831404
jg11300			3.50461	0.0059614			1.98296	0.0339025
jg11302	1.56221	0.00371622					1.41225	1.08839e-05
jg11303	-1.78206	0.00131022					-1.43914	0.00101
jg11304			3.30991	0.000502445
jg11305					2.10942	8.76568e-11
jg11306	-1.33885	0.00139874			-1.10233	0.0141822	-1.02127	0.00301018
jg11307	-4.89402	0.000217034			-3.08767	0.0110838	-2.11898	1.2058e-17
jg11308							-3.18663	7.77966e-07
jg11309					-3.21772	0.0306224
jg1131					-2.3648	0.00247808	-1.15708	0.00364922
jg11310	-2.65811	3.12554e-06	-1.42586	0.0374391			-1.6865	1.0426e-06
jg11311	1.22777	0.0321718	2.18963	0.000329304	-2.94781	0.0476932	-1.28956	0.00335952
jg11322			4.26756	3.25466e-07
jg11323							-4.02023	0.0109647
jg1133	-3.84969	0.00823856
jg11336					2.93377	0.00489074
jg11338							1.97955	2.2492e-09
jg11342							2.04868	0.00719465
jg11344	-7.12628	6.52623e-08					-1.73369	5.95292e-08
jg11345	3.80653	9.19599e-10	3.28471	0.000215624			2.71745	2.71963e-07
jg11347							7.06444	2.38169e-08
jg11348	2.19557	4.04451e-22	2.13795	1.52667e-16			2.37949	6.66005e-32
jg11349	3.65733	0.000135569			5.02919	4.31158e-08	4.72084	1.13835e-08
jg11351							5.02518	1.28299e-09
jg11353							2.63763	0.0093457
jg11354							2.16768	1.39318e-19
jg11355	2.89356	5.7404e-05	3.31749	0.000288732			2.44515	6.35066e-08
jg11356	-3.04313	0.0243205	1.50898	0.00335612			-3.21315	6.36205e-12
jg11357	-4.46285	0.00263124
jg11358	5.36601	1.48687e-07
jg1136			4.17782	0.0490131			4.44431	0.00726256
jg11361					-2.64323	0.0465162
jg11362			3.19989	0.0334969			2.41788	0.00461677
jg11363	-2.34635	0.00041943			-1.48123	0.0230324	-2.51446	4.98747e-08
jg11365	1.04616	0.0104533	1.14084	0.0156339	2.37866	1.20976e-09	1.71874	4.38038e-06
jg11366					2.51886	4.60514e-05
jg11367	-2.59296	2.44717e-09					-1.14077	0.00175684
jg11368	-1.85047	0.00301291					-1.78409	9.96547e-05
jg11369	2.53489	0.0292044	2.90906	0.0472109	3.27673	0.00451516
jg1137					2.19571	0.0261229
jg11374							-2.52647	5.92723e-05
jg11375							3.20537	0.0459297
jg11376	2.55463	0.00130082					1.6616	0.00200498
jg11377	3.83089	1.45942e-07			2.55562	0.0249823	2.81995	5.2127e-08
jg11379							1.74166	6.58105e-05
jg1138	-3.49214	0.0129088
jg11381	-2.77234	2.59515e-05			-1.74326	0.0043655	-1.17761	0.00381031
jg11382	-4.15789	0.00434113					-2.49632	8.92462e-05
jg11383	-3.38988	4.08487e-10	-1.17182	0.0368819	-1.50613	0.00107627	-2.08472	6.62189e-10
jg11384	-2.95366	0.0334889					-2.15988	5.44271e-06
jg11386							-1.72216	0.0224976
jg11387	-3.09417	0.0319672			-2.99036	0.049088	-1.35245	0.0100523
jg11389					-3.5881	0.0273918	-7.11731	4.17354e-07
jg1139	-1.44466	0.00251099					-2.44643	1.75557e-23
jg11391							1.1443	0.0303255
jg11394					-3.39041	0.0230124	-3.88034	3.14699e-07
jg11395	4.01751	1.1621e-07					3.23774	5.21464e-06
jg11396							4.6575	7.46085e-07
jg11397					2.6972	0.00241925	3.80455	2.22163e-09
jg11399	-1.7964	3.79397e-05			-1.07698	0.0188076	-1.12819	0.00182513
jg11400							-2.34707	0.0433136
jg11401	1.73609	3.68017e-06
jg11402	3.6797	6.53328e-06					1.70916	0.0242722
jg11404	2.2442	4.56781e-07	1.69772	0.00876563			3.44788	4.17579e-21
jg11406							2.42847	0.00617231
jg11407	7.43852	4.87239e-20	6.03336	4.4555e-10	4.56921	1.94466e-05	4.92643	9.41155e-10
jg11409	-1.70505	0.0442142					-1.90549	6.96071e-05
jg1141	-5.62177	1.69173e-07					-1.63274	8.57138e-14
jg11410	2.311	1.00885e-05					-1.53119	0.010837
jg11411	2.74951	0.0115049	3.11012	0.0219073
jg11419					2.67932	1.01905e-11	-2.7257	0.000135118
jg1142	1.79244	0.0450544					1.17501	0.00275303
jg11422	-2.47195	0.00073718					-1.42125	4.75329e-19
jg11423	-2.95054	0.0104166			-2.27994	0.0325878
jg11424	4.22065	5.18053e-06	4.62871	5.86351e-06			3.65757	1.19932e-05
jg11427	3.70116	2.90878e-07					3.42761	2.23645e-09
jg11428	-5.1478	0.000106616					-1.84888	3.70008e-12
jg11429					2.31372	6.61189e-05	-2.96155	0.00163313
jg11431	-1.61553	9.19956e-05	-1.37442	0.00699041			-1.62389	7.1946e-06
jg11433	1.62041	5.92646e-06					-1.07382	0.000273941
jg11434	-1.63373	1.60313e-11
jg11435							-1.48933	0.0195011
jg11437	-1.72054	0.000949814			-1.53458	0.00630728	-1.71592	0.000148266
jg11438	-2.3058	0.00829462
jg11439	-3.8795	2.50596e-05
jg11446	1.05177	0.0151006	1.5985	0.00111139			1.27824	0.000188837
jg11447					1.05887	0.01897
jg11448							-1.8625	0.00961231
jg1145					2.6565	0.00157773	2.68279	5.19148e-05
jg11451							1.30634	0.0167777
jg11452	-2.63179	0.0113801			-1.83322	0.0453701
jg11453			2.04035	0.000825906			-1.05242	0.0118767
jg11454			-1.7514	0.0028471	-1.21726	0.00392026
jg11455					1.57556	0.0421342	1.37743	0.0291337
jg11456	2.18603	0.01556	3.11522	0.00131054
jg11457	-1.87543	0.022456
jg11458	1.81436	1.8223e-08
jg11459	3.13011	0.00460303	3.91791	0.00126043			2.60733	0.00880617
jg1146	-2.00976	0.0297406	-3.6686	0.0252926			-2.21624	1.04722e-06
jg11460	3.42009	0.0431395
jg11461	5.92538	0.0442142
jg11462	5.73393	5.32543e-60					3.46967	9.98284e-27
jg11471	-1.24535	0.0201177	-1.45904	0.0264287	-1.92863	0.000771326	-2.2663	1.61312e-06
jg11472	3.0436	0.0185439	5.09519	1.03256e-06			8.83473	7.63889e-61
jg11473	-4.41873	0.00133916					-1.9116	4.80302e-06
jg11474							2.46582	0.0214172
jg11475	-3.03811	4.01457e-08					-1.8994	1.88016e-08
jg11476							-6.35631	9.36534e-07
jg11477	-2.10561	7.8358e-05			-1.43968	0.0116145	-1.18674	0.0143869
jg11479							-2.03575	6.64627e-06
jg1148	-1.68143	0.0127079
jg11480	8.97923	5.0616e-144	7.82237	2.41494e-94	5.54086	2.41578e-38	6.46871	2.7368e-76
jg11482	1.94697	0.000733667					4.22756	1.0157e-49
jg11483							-1.00766	0.0122073
jg11485			-1.37825	0.033233	-1.34583	0.01369
jg11487							-1.17074	0.0122368
jg11488	-2.7336	0.000799638					-3.66649	8.63724e-08
jg11489	-4.00555	1.17747e-17					-1.79426	2.47543e-14
jg11490							-6.18259	1.36169e-06
jg11492	4.46819	1.5996e-19	4.97513	1.40305e-22	3.90929	5.77586e-14	2.50017	3.81274e-07
jg11493	-1.44476	1.91491e-06
jg11495					2.83387	0.000364078	1.48272	0.0154582
jg11496	-5.49308	0.000622601					-2.31568	0.0119206
jg11497			1.55442	0.000287859
jg115	1.25921	4.27762e-05
jg1150	-1.17889	0.00977631
jg11505			3.56409	0.0112549
jg11506							-3.32425	0.015577
jg11508	2.02512	0.004684			1.62528	0.0488461	2.58186	3.64259e-06
jg11513	-2.96887	1.57344e-05
jg11514	-1.22864	0.0033633
jg11517							-5.09425	0.000344647
jg11518	-2.32497	9.49775e-08			-1.15077	0.00378332	-1.99282	2.0747e-14
jg11519			1.61875	0.0154374
jg1152	-4.31636	0.00260104					-2.51407	1.90123e-05
jg11521			4.13125	0.000248931
jg11522	-1.57134	0.0114921			-1.51384	0.0241187
jg11525	-4.38701	0.00121351			-3.34263	0.0166568	-7.81242	7.08792e-10
jg11526							1.8681	4.33153e-05
jg11528					-1.73193	0.045226
jg11529							1.64837	0.000291597
jg1153					3.8782	2.13327e-06	3.40539	5.07727e-15
jg11530	-3.30211	0.0211383			-3.1983	0.0352621	-4.93538	1.74866e-05
jg11531							-1.0303	2.44576e-05
jg11532			3.09457	0.000369888			4.09871	1.24788e-08
jg11533	-1.4191	0.000378247			-1.10852	0.00983096	-1.90131	9.669e-09
jg11534					2.1063	0.0301748
jg11536							-1.04909	1.97408e-17
jg11539							1.80166	0.000564267
jg11541	-2.44143	1.01924e-05	-1.85032	0.00646827	-1.45594	0.0112791	-3.10337	1.06583e-11
jg11542	-2.0794	0.00224006			-1.55858	0.0231272
jg11543							-4.90776	0.000350289
jg11544							-3.38984	0.0132529
jg11545	-5.98772	8.50392e-06			-1.45324	0.0215551
jg11547							-3.3482	0.00355115
jg11548							-5.77298	6.67219e-06
jg11549			4.82229	0.00603707	5.92313	6.00604e-05
jg1155	-2.79927	0.0254086			-2.67821	0.0455123	1.5043	0.00330841
jg11550							-1.50968	3.80919e-05
jg11551	-3.31501	0.047602					-5.76741	0.000119551
jg11552	-1.67573	0.0177687					-2.80272	6.82586e-08
jg11553							-1.17461	0.00954741
jg11554							-1.13608	0.0395921
jg11555	-2.23751	1.23591e-09	-1.59621	0.000190433	-1.44217	0.000206189	-2.40622	2.2713e-14
jg11557							-3.21156	0.0181331
jg11558	3.9023	0.000206262					3.43094	8.44068e-05
jg11559	-2.17974	0.00323928					-1.76276	1.1941e-05
jg1156							3.4725	1.69809e-06
jg11560	5.62404	4.96986e-08					6.46539	1.75076e-11
jg11562					2.67184	0.0356597
jg11563	-2.98693	0.00182444
jg11564	-2.98409	0.0391313					-6.40949	1.04857e-06
jg11565	-7.08586	1.83575e-07					-2.54067	1.82718e-08
jg11566	-4.46558	1.30691e-09			-1.8103	0.000222423	-3.09858	3.14705e-18
jg11568	-3.25674	6.83918e-05			-1.73396	0.0143885	-1.03234	0.0449828
jg11569							1.97581	1.4878e-05
jg1157	2.13108	0.0367558			3.00153	0.00068426	2.57711	2.2225e-06
jg11573	-1.16809	2.60834e-07
jg11575	-4.31146	0.00186334			-1.82347	0.0386117	-2.27827	2.92372e-06
jg11577	-2.44283	0.0038205					-1.14753	0.00395054
jg11579	1.4922	9.69774e-05	1.45559	0.00278254			1.0555	0.00161959
jg1158			3.15894	0.0253355			3.89424	8.88231e-05
jg11580					-1.4586	0.00356982
jg11581							-1.10954	0.00188387
jg11582							-3.09757	0.00921514
jg11584							-1.6308	0.000824586
jg11587	1.79775	0.000401589					-2.46378	0.000171725
jg11588							1.94338	0.00454272
jg1159	2.94828	3.52802e-05	2.94904	0.0014672	2.93848	0.000153574	2.37847	5.0772e-05
jg11595	2.98036	0.00228103					1.76996	0.0289247
jg116	-1.55757	0.0223813
jg1160	2.9821	2.60181e-05					1.33328	0.039663
jg11606	4.65875	0.00783707
jg11607	3.17746	1.7402e-05
jg11608	-2.9204	0.00705396			-2.5954	0.0206156	-3.30238	6.67219e-06
jg11609	2.39825	0.000545804					2.4525	5.05597e-09
jg1161	-2.11194	0.0419203			-4.30025	0.00362229
jg11610	-2.95304	0.00247619
jg11615	-3.81362	0.00507815					-6.28468	3.52047e-07
jg11616	1.78852	0.0418017					1.48539	0.00964746
jg11618	-3.51072	0.0106836					-6.93613	4.41624e-08
jg11619			4.4062	0.000636898	8.64024	4.11791e-66	4.25069	2.15185e-15
jg1162							3.75331	0.00724375
jg11620					-3.43363	0.0182491	3.10295	2.30552e-274
jg11622			2.96262	0.000233915			3.00067	1.01415e-08
jg11623					2.68589	0.000242976	2.6674	5.95495e-08
jg11624	-2.88061	3.17181e-07			-1.95544	0.000230837
jg11625							1.19297	4.33487e-06
jg11628							4.66087	0.00361429
jg11630	2.55151	0.00513872					2.92555	0.000521967
jg11632	-1.71982	3.16004e-07
jg11634							-1.7915	2.19369e-11
jg11635	-2.1068	0.0057402
jg11637							-7.84391	6.49003e-05
jg11639	-1.52331	1.53145e-05
jg1164	-1.60057	0.0358079
jg11640	3.60799	0.0125181	4.94029	0.00122113			4.74557	0.000222845
jg11642							-1.59688	0.00179585
jg11643	-2.56331	1.16563e-11	-1.31956	0.00283144			-1.18236	0.00199699
jg11644	-2.08071	7.68012e-14
jg11646	-4.55904	0.00415002					-4.39076	1.04764e-05
jg11647	-7.63943	1.25219e-07			-1.82293	0.0274366	-5.23887	5.34702e-14
jg1165							1.24029	3.60494e-05
jg11657					2.01792	0.0147175
jg11659	3.89756	4.23213e-14					-3.78771	0.00444099
jg1166							-2.11356	1.79069e-09
jg11661							2.87476	0.0165756
jg11668	6.62148	6.14212e-12	7.01677	8.38217e-12	3.37258	0.0344467	6.45628	4.07197e-13
jg11669					2.42085	2.36102e-05	1.72844	0.000879549
jg11670	8.18009	0.0314996	13.7055	0.000167387	15.6598	8.76322e-06	11.9098	0.000293052
jg11674	-1.52116	0.000273279
jg11675	3.20193	0.0229992			3.45674	0.0195678	5.42213	4.10991e-13
jg11678			6.83614	0.0195351	6.99795	0.00682166	9.7908	1.39458e-06
jg1168	-4.59072	0.000742554			-4.48692	0.00223749
jg11681	-1.40007	0.00579895			-1.59715	0.00753508	-1.41681	5.96113e-18
jg11682	-2.65926	0.00050263					-1.47009	0.0197696
jg11683	-1.19081	0.0214115			-1.38999	0.0208457	-1.69728	1.42319e-18
jg11684	-2.50804	0.0403724					-1.98313	3.86809e-05
jg11686	2.39154	0.00575187	3.46514	0.000128136
jg11687	-2.82931	0.000128355			-1.62867	0.00431791	-2.17904	6.29998e-20
jg11688	-2.79659	0.000224942			-3.03904	0.000458045	-1.72226	0.00130735
jg11689					3.80405	0.0181025
jg1169	-2.24396	0.00121164			-2.42043	0.0029418
jg11690	-3.65752	0.0141858
jg11691	2.43079	0.000240274					2.30011	3.00556e-05
jg11692	1.41363	0.0154861
jg11693					-3.50708	0.0190197
jg11695							-3.49033	0.0160837
jg11698	-2.9869	0.0397456
jg11700							2.85645	3.66818e-17
jg11701	-4.31359	0.00168789					-1.46687	0.000134181
jg11702	-2.93638	0.0137401			-2.8681	0.0270171	-3.42231	7.67158e-10
jg1171	4.7188	9.83617e-28	2.23044	0.000478918			3.8938	2.27404e-20
jg11711	10.0342	0.00074557	10.5405	0.0012066			6.85036	0.0207593
jg11712	13.5078	0.00133478	14.6213	0.00145298	11.182	0.0160574	10.8347	0.00881899
jg11715	2.02445	0.0319315					-4.07828	0.00248487
jg11716	-2.87554	0.000343629	-2.51706	0.0338866	-1.53553	0.0166685	-2.0236	1.32223e-08
jg11719							-2.66744	0.00213039
jg1172			-1.80829	0.0389494	-1.43148	0.0339786	-2.27027	1.13277e-05
jg11720							-2.7298	0.0064945
jg11721	-4.61668	0.0010238					-2.19586	1.64916e-05
jg11722							-1.67147	0.0108827
jg11723	1.78853	0.00110686
jg11727	1.6696	0.000828179					-1.3707	0.0023301
jg11728	-2.69837	5.78171e-06					-1.73958	5.50238e-06
jg11729	-4.55672	0.000794134
jg11730	1.39708	0.0358348			2.46184	0.000118321	1.91994	0.000586119
jg11731							-4.0241	2.09949e-07
jg11733	-1.31162	0.0121712			-1.99345	0.00227205	-1.04117	0.0021105
jg11735							-2.23397	0.00239936
jg11736	-4.2768	0.00158311
jg11737	-1.53897	0.00683316					-1.39886	5.54742e-07
jg11738	-2.0553	0.00135594					-2.26229	2.41552e-12
jg11739	-5.23938	2.67142e-06	-1.48702	0.0320723	-1.91595	0.000540706	-2.12105	1.12976e-09
jg1174					2.99403	0.00333831	-2.85964	0.0386461
jg11740	-2.88819	3.83934e-07			-1.56352	0.0108776	-2.42254	3.28476e-06
jg11741					-2.62092	0.0218536	-1.83776	0.0185311
jg11742					-3.4384	0.0219599
jg11744	-1.68732	2.55807e-06
jg11746							1.87203	8.93138e-07
jg11756	4.52654	2.5597e-05
jg11757	-3.73525	0.00593001					-2.15808	5.80174e-09
jg11758	-3.2909	3.70609e-13			-1.33463	0.00757975	-1.90192	1.0501e-05
jg11759	-1.45301	0.00683113			-1.21244	0.0333238	-2.43902	2.68761e-09
jg1176	7.29949	1.42647e-32	7.07526	6.25357e-26	4.41679	3.75165e-07	3.42389	9.4788e-08
jg11761	2.66324	7.06089e-06	3.39635	2.25891e-07			1.63167	0.000182425
jg11762	1.64577	0.00090205			1.76033	0.000912819
jg11763	5.68308	1.15997e-09	6.84273	3.95172e-13	6.29762	1.42946e-11	7.05766	1.60966e-17
jg11764							-1.37008	0.00757529
jg11765	4.41402	1.97469e-39	4.81984	9.41364e-42	1.6145	0.00426015	4.35912	4.06619e-46
jg11766					-3.03922	0.037934
jg11768					-1.98768	0.000610267	-1.07775	8.07301e-08
jg11769					-1.78668	0.0069246	-1.62078	2.87951e-06
jg11770					-1.54722	0.0498978	-1.7337	0.00233268
jg11771	-2.32129	6.88543e-06	-1.62506	0.0179534
jg11772							-1.28919	0.0203842
jg11773			3.21085	0.00261469
jg11776					-2.35478	0.0283932
jg11779	-3.63933	0.00141106					-2.12399	0.000826505
jg1178	-4.50479	0.00120229			-4.40098	0.00333725	-2.35643	8.21245e-07
jg11780	1.26158	4.00083e-06			1.00709	0.0015245	1.03718	1.76232e-06
jg11784	1.51408	0.00587609					2.13397	3.61269e-14
jg11785					-3.0255	0.0403058	-2.48717	2.84993e-06
jg11787	-2.7917	0.0237038					1.43484	0.00335318
jg1179	4.78682	0.000207074
jg11791	6.42837	0.000463866	5.39574	0.0129607
jg11799	3.83967	0.0236623					5.66698	0.00014795
jg1180					1.98562	0.0110803	2.08389	6.61326e-06
jg11800					-1.331	0.0290797
jg11801							2.02149	0.0107232
jg11803	-2.54373	6.42658e-07			-1.02923	0.0278829	-1.83886	6.33014e-08
jg1181					1.06328	0.043203
jg11810	3.91844	0.0180854
jg11811			2.95147	0.000551948			2.86756	1.34502e-06
jg11812	-4.10376	0.00254026			-3.05991	0.0285759	-1.92051	7.20114e-08
jg11813							-3.85287	7.00494e-12
jg11814	-2.1637	0.0427161					-2.48647	3.94064e-07
jg11815	-1.22998	0.00891071
jg11816	-7.41876	5.42891e-08					-3.58244	1.29035e-13
jg11818	3.6812	1.44572e-08			3.86786	4.22156e-09	2.91043	2.12488e-13
jg11819	-3.964	8.50392e-06					-2.06143	2.21995e-07
jg11820			-2.18878	0.0356935	-1.3917	0.0362759	-1.57733	0.0004555
jg11825	-4.47807	0.00102356					-1.66198	7.77019e-05
jg11826							3.54367	7.4913e-08
jg11829							3.94999	4.61185e-11
jg11830							2.26099	2.14245e-13
jg11831	1.22062	0.00439317					3.07726	2.26514e-93
jg11833	-3.09588	0.0358853					-2.32885	0.000558256
jg11835	-1.40927	0.000262015			-1.07561	0.00925283	-1.33749	1.35627e-05
jg11838	1.85081	2.80213e-06
jg11839			6.37086	0.0353828
jg1184	2.16565	4.34351e-13					1.18081	2.65368e-05
jg11845			6.65078	1.43919e-08	4.5377	0.000991884
jg11849	-3.90253	0.00388124					-2.37409	5.13869e-10
jg1185					-2.25227	0.044565
jg11850	-4.16945	0.000152688			-2.75879	0.000593845	-1.42046	1.22399e-09
jg11852							-1.45778	0.00272079
jg11856	-3.29922	0.0260484					2.24189	1.01751e-05
jg11857							-2.65217	0.000611623
jg1186							-2.34886	0.000183491
jg11865	-2.38398	0.000770613
jg11866	-2.09286	0.000887926					-1.06647	0.0153171
jg11867			1.10826	0.00839342
jg11868							1.6976	1.0228e-05
jg1187	-2.67963	0.00579761			-3.0983	0.00818618	-2.13546	0.000260026
jg11874	2.3188	2.10898e-07
jg11875	-4.10362	0.00183064			-1.67284	0.024575
jg11876							-1.12339	0.0116982
jg11879	-5.01311	0.000667884	-3.87682	0.0264287			-2.11457	0.00146797
jg11880							-2.35246	0.01304
jg11882			2.46201	0.00938944
jg11883	-1.89773	0.0416007					-1.49854	8.98271e-05
jg11887	-3.83076	0.00477859			-2.9595	0.0188712	-2.08341	6.40393e-08
jg1189	-1.9518	9.35896e-06			-1.16354	0.00751924	-1.60988	2.27484e-08
jg11890							-1.28298	0.0278705
jg11891	1.53131	0.000660388					1.29908	0.000384872
jg11895					1.62523	0.00424734
jg11896	-1.66298	0.00357538			-2.12081	0.00307736
jg11897					1.96946	0.00419745	-2.75919	0.00126066
jg11898	4.04083	0.000106616	6.09354	3.88647e-10			3.57677	5.99084e-05
jg11899							5.78845	0.000120139
jg119	2.31008	3.59537e-06					-3.0277	8.14144e-05
jg11904							2.55142	6.87512e-06
jg11909	4.2555	5.68415e-08	3.53926	0.000562276			6.59146	1.04402e-21
jg1191	-2.9654	3.03435e-05			-2.02686	0.00106222
jg11910	5.87983	1.1318e-06					5.8489	6.34249e-08
jg11911			5.71985	1.93777e-10			5.17191	1.25727e-14
jg11919	-3.15326	0.0330821
jg1192	-4.48356	0.0014694	1.65778	0.0151901	3.06802	7.31917e-11
jg11920	-3.68097	0.00020553	-2.20142	0.042511			-2.08306	3.03215e-08
jg11921	-3.07268	0.00269733			-1.62271	0.0373992
jg11924	-3.66539	0.00752825					-1.49694	2.6004e-05
jg11927	-3.98156	0.00398774			-2.93511	0.0384735
jg11930	1.75987	0.0185439
jg11935	-4.96483	0.000166697			-1.58279	0.030286	-1.47679	2.35544e-15
jg11936	-1.25371	0.00344382			-1.00841	0.025504	-2.28745	3.33912e-16
jg11939	-3.57969	0.0424819
jg1194	-1.47316	0.00801165			-1.27651	0.0299406	-1.2272	0.000965353
jg11940							-4.41602	0.0114158
jg11941	1.37646	0.00640644					-1.38256	0.00240318
jg11942	-2.51843	0.029619
jg11943					-1.39693	0.032743	-1.40579	3.81965e-11
jg11949	2.06038	0.0287947
jg1195	7.28959	0.00625322
jg11950	-1.09113	0.0372055			-1.44733	0.0194523
jg1197	2.96558	0.022456					3.06021	0.00429353
jg11970	-2.26209	0.0107823
jg11972	1.50327	0.0207475			-3.69759	0.0178377	1.47242	0.00507691
jg11973			1.97667	3.03595e-07			1.88333	8.04538e-37
jg11976	-1.96405	0.03217					-2.75956	1.29928e-10
jg11977							-1.23949	0.0169409
jg11978					1.76317	0.045997
jg1198							-1.97325	0.0447756
jg11980					-1.7332	0.0252705
jg11982	2.81871	9.48839e-05	3.61947	1.69214e-06			2.25093	0.000690508
jg11984	-1.71733	0.0193165					-1.03355	0.00481843
jg11985	4.51856	1.05308e-05	4.31823	0.000143284	3.12189	0.0077763	3.87342	9.46209e-05
jg11986							1.6208	0.00954741
jg11988	2.84256	0.00819198			2.78096	0.0188712
jg11989					4.12771	0.00392198
jg11990	3.88968	1.51408e-06	5.05827	3.86581e-10	3.59482	0.00016315	6.90044	2.66811e-43
jg11991	-1.40488	0.00836908			-2.34294	0.00193793	-3.05913	7.75681e-21
jg11993	-3.18748	0.00446697					-1.6295	1.54999e-10
jg1200							-3.15937	1.25397e-07
jg12003							-2.18943	0.0328472
jg12006	-5.09691	0.000545703			-2.7438	0.0314486	-1.48486	0.0268695
jg12008							-4.40431	0.00523745
jg12029	3.65877	0.00030488					3.58795	6.24508e-07
jg12032	1.89707	0.000137256			1.26846	0.0420042	2.49822	3.97773e-12
jg12033							2.96597	4.47041e-07
jg12034			1.95319	0.00457289	-3.0618	0.0411534	1.80412	1.83656e-08
jg12037	3.45602	0.00523572					4.93974	1.62679e-20
jg12040							2.7815	0.0205723
jg12041							1.77872	0.0198551
jg12042	10.8379	4.98564e-50	10.6637	2.19095e-43	9.79286	4.49294e-37	14.7823	9.44491e-101
jg12043							4.50195	1.00335e-08
jg12046					-3.39304	0.0271134
jg12047	3.26857	0.0040391					5.09457	6.86982e-20
jg1205	-2.57515	0.0288451					-2.80027	1.56511e-09
jg12050	6.72401	1.08566e-20	8.16514	2.56891e-30	6.86348	5.00306e-21	11.4181	2.60039e-67
jg12051	5.83289	1.03913e-24			5.09863	1.82459e-13	5.43055	8.04538e-37
jg12053	-3.95566	0.00511388
jg12054							-3.06864	5.78211e-09
jg12055	3.16491	3.32391e-06	2.65733	0.00420801			1.45703	0.0237187
jg12059	1.722	5.83176e-07					1.29449	3.73497e-07
jg1206	-3.67172	0.00984624	1.76825	0.0151545
jg12060	-1.58428	0.0190611
jg12063			2.80904	0.0143512			5.7114	3.99031e-13
jg12065							1.20329	0.00114596
jg12066					-1.11909	0.0256518	-1.59175	7.98705e-05
jg12067	-3.23309	4.14474e-06			-1.80853	0.016438	-3.1474	8.94515e-07
jg1207	-3.48618	0.0150636
jg12070							-1.25177	0.0118047
jg12071			2.11342	0.0326342
jg12072							1.08033	0.0238052
jg12073					-2.96237	0.0182491
jg12074	-5.02759	4.02287e-06			-1.23924	0.00473125
jg12077	-1.34746	0.0474709					-1.86969	1.4815e-05
jg12079	2.77109	2.20398e-11	1.74313	0.00661435			1.54761	4.71559e-05
jg1208			3.77514	0.0146316	4.02816	0.00271069
jg12080	-1.57446	0.0322216
jg12086	-10.4472	7.39466e-12					-5.48186	1.51573e-10
jg12087			1.55895	0.00838339			1.98372	5.79268e-14
jg12088	-4.01704	0.00380386					-2.15264	5.68563e-06
jg12093			2.77343	0.00825023
jg12094	-2.04017	0.000511346	-2.38305	0.00868633	-1.79874	0.00394229	-1.47376	0.000363371
jg12095							-2.52357	0.00262739
jg12097	-4.74776	0.00115251			-3.68751	0.0149008	-2.39342	0.000182317
jg12099	-2.30588	0.0273168					-2.22323	0.000154242
jg121							3.52518	0.0113579
jg12106	7.30308	0.0129101
jg12107			4.43859	0.0472862
jg12109							-4.80612	0.000412811
jg12110	-9.10743	1.83666e-09					-5.91365	1.0979e-12
jg12111					2.12716	0.0295033	2.03093	0.00984935
jg12112	-4.55811	0.000815135					-2.79787	4.34653e-10
jg12113					-1.74313	0.00419056
jg12117	-3.8907	0.000503327			-1.30949	0.0291905
jg12118	-2.90916	0.0380395					-2.40718	1.08003e-05
jg12121							-1.95543	0.000120977
jg12124	1.7817	0.0134465
jg12126							1.93902	0.0314651
jg12127	3.21432	3.91057e-10	3.27242	2.73682e-08	2.6229	8.57722e-06	2.74533	2.24805e-09
jg12128							-1.43751	0.00667741
jg12129							1.38237	0.0278127
jg12132			5.12955	2.35989e-06	4.58137	1.61849e-05
jg12133	3.23135	0.00304606			3.73689	0.000635499	2.54449	0.0022718
jg12135	-3.09502	0.00225978					-2.32193	0.00146384
jg12137	3.39444	2.68282e-17	3.55219	2.12694e-16	1.72707	0.000903959	3.32091	5.49263e-19
jg12139					-1.90376	0.00256677
jg12141	2.40179	9.01594e-15
jg12143					-2.18983	0.0269673	-1.39055	0.00072214
jg12144	-3.62818	1.63476e-06			-1.75928	0.0129255	-2.00978	0.000405226
jg12145	-2.48213	3.20092e-06	-1.38118	0.0353828			-2.03021	1.20759e-44
jg12147	-2.56609	5.42894e-05
jg12148	-2.16399	0.00445639			-1.58529	0.0235723	-1.49709	9.71788e-11
jg12149	-1.84879	0.0095777					-1.58746	4.6244e-06
jg1215					2.00879	0.0125201	1.90166	0.00406412
jg12152							-4.67519	0.0018239
jg12154							1.87974	2.0136e-06
jg12156					-1.75189	0.0118408	-2.05649	3.6718e-05
jg12157							-1.30126	0.0179667
jg12159							-1.91304	0.0302247
jg12160	-1.59231	0.0182586			-1.71447	0.0208403	-1.97877	4.75575e-05
jg12161			5.94064	5.26641e-05	7.10696	3.14372e-11	3.39266	0.00169833
jg12168					5.46171	0.0443406	6.75519	0.00292589
jg12170	2.33399	4.10093e-11			1.26929	0.010313	1.54808	5.25117e-08
jg12171	2.74287	1.55453e-06
jg12174	-1.82645	0.0371083			-3.49887	0.0116501
jg12175					2.28983	0.00138237	-3.94328	8.15171e-06
jg12177							-5.48992	2.79198e-05
jg12178							-2.72429	8.29571e-07
jg12179	-1.16623	0.00530373
jg12180	-1.86951	5.85681e-07					-1.34866	4.55401e-05
jg12183					-1.71205	0.0276058	-1.00866	0.000199654
jg12185	2.36367	0.0395793			2.75442	0.0211783
jg12186	2.18775	0.0246751					2.36448	0.00185081
jg12187							-1.20098	1.5668e-07
jg12189					-1.69844	0.00909152
jg12190	2.72677	0.00519638	4.86334	3.88414e-08			3.23794	3.15602e-05
jg12191	-3.7377	0.0115168
jg12192					-2.29041	0.00584911
jg12193					-3.61712	0.0357758	-2.14068	0.0198518
jg12194	-1.45724	0.0482348			-1.81634	0.0303273
jg12195	-4.70617	4.1111e-07			-1.87028	0.0128025	-3.28525	4.89197e-08
jg12196							-3.48223	0.000807959
jg12197							-5.19944	7.49071e-05
jg12199	2.75597	5.63426e-14	3.3041	1.05453e-17			2.67335	6.35598e-16
jg122					-1.86541	0.0140376
jg12200	1.20512	0.0199205	1.30617	0.0370265	2.03067	8.89779e-05	1.20974	0.0113269
jg12201							4.49861	2.64632e-47
jg12202							-3.26316	0.0350811
jg12203							-1.71418	0.0411592
jg12205							1.58519	0.00216428
jg12206	-4.43731	2.09081e-08			-1.32887	0.0446605	-4.26212	6.28286e-15
jg12208							-5.15524	0.00190172
jg12209			2.97146	0.000110178			-4.84496	0.000218647
jg12210	-4.94096	0.000703993			-2.58333	0.0382121	-4.54697	6.26237e-09
jg12211	-2.81201	1.28098e-11	-1.61709	0.000590001	-1.65146	0.000220384	-2.62528	6.40183e-12
jg12214							-1.66048	2.67421e-07
jg12216	-2.48415	0.0171437					-2.5987	1.81879e-07
jg12218	-4.59586	0.000646564					-3.17706	6.28522e-14
jg12219	-4.01166	0.00328593			-3.90785	0.00774439
jg12220	-4.57836	0.000655373					-2.23122	2.78235e-09
jg12223							1.17781	0.00403714
jg12224	8.12075	3.18232e-06	7.0537	0.000338635			7.26836	1.85974e-05
jg12227			6.78159	4.88449e-10			3.74707	0.000167228
jg12228	-2.96042	0.0366134
jg12230					2.46853	0.00265683	-1.58074	0.0489035
jg12231							-1.99648	0.0303255
jg12232	-1.56967	0.0311923					-1.15144	9.69935e-06
jg12233	1.15199	0.000749057	-3.51757	0.0273533
jg12235					4.12144	0.000377246	2.83366	0.000584554
jg12239							-4.04718	0.00548534
jg12240	-3.73361	0.00866109			-3.6298	0.0169519	-3.9033	3.47479e-07
jg12241	-3.03764	0.0387232
jg12248			6.58946	2.8016e-08	7.27916	5.86797e-13	4.06101	3.61556e-05
jg12251			3.55494	0.0467398			9.92625	2.87329e-66
jg12253							-1.27541	0.0102105
jg12256							-4.72525	0.000250636
jg12257	1.12215	1.00495e-05
jg12258							2.05443	1.05605e-08
jg12260							1.21259	1.35047e-08
jg12264	1.09395	0.0112937
jg12265	4.1547	0.00297484	5.18882	0.000565941
jg12266	1.72012	0.00142215
jg12268	-2.75798	0.000781995					-2.4974	6.27241e-11
jg12269							5.31154	0.0246989
jg1227							4.37298	0.0100853
jg12272	-5.25181	9.44171e-05			-2.11465	0.0135905	-2.41066	1.48221e-11
jg12274	1.88996	0.00532714			2.77977	1.14542e-05	2.90733	3.56395e-09
jg12275					2.01319	0.000540711	1.2531	0.018229
jg12276	5.70704	5.05279e-07					4.60815	1.99599e-05
jg12277	-1.48591	0.014842					-1.72723	8.59867e-05
jg12278	2.01444	0.0235861
jg12280							1.16096	0.00457482
jg12285			3.27595	0.00435188			5.13874	1.86497e-20
jg12286					6.31805	2.12822e-32	2.67562	1.1129e-06
jg12287	-3.66955	5.06422e-06			-1.57279	0.00602097
jg12289	4.65776	0.00298821					6.56012	3.25021e-08
jg12290							11.2841	0.00294221
jg12291							-3.95905	5.69814e-06
jg12293					7.90425	0.000780709	7.17683	0.000483797
jg12294	2.76448	0.0460308
jg12296					2.23257	0.00695728
jg12312							-3.74759	0.0248267
jg12314							-5.51714	2.74919e-05
jg12316	-4.59785	0.000898946					-2.54651	3.32051e-07
jg12319	-3.5939	0.00915766
jg1232	-2.89883	0.00262326			-1.56691	0.0253316	-1.34092	1.15838e-08
jg12320	-5.2662	0.000243989					-2.41532	5.01302e-05
jg12321	-3.23925	2.6288e-17			-1.79728	2.03395e-06	-2.32632	3.27841e-13
jg12323					-2.03328	0.0445884	-1.86431	0.00448999
jg12324	-1.83503	0.00172548			-1.65885	0.00825778	-2.40862	2.74259e-08
jg12326							2.10134	2.67575e-06
jg12327							-1.20274	0.000368305
jg12331							1.24962	0.0049413
jg12332							-1.879	0.0140783
jg12333							-3.62973	2.67252e-05
jg12335							-1.3668	0.027509
jg12336	-5.55881	9.56438e-05					-2.78696	1.8145e-06
jg12337	-5.75182	4.73089e-07	-1.6639	0.0187656	-1.42013	0.0116912	-3.38118	4.71872e-15
jg12338	-1.71845	0.00557193					-1.42005	1.926e-05
jg12339					2.73154	0.000351521
jg12340	-1.25416	0.00858786			-1.11059	0.0294639
jg12342	-1.75741	0.00396096			-1.74364	0.0088605	-1.56667	0.000319836
jg12346							2.34153	0.00478485
jg12347	1.81979	0.031135					2.67664	3.12545e-09
jg12349							-1.97677	0.0336071
jg12350	3.92931	0.00418266
jg12351	-2.27404	0.00176654			-1.35195	0.0321876	-3.00373	6.30476e-17
jg12353							4.8233	0.00028044
jg12354	3.94981	1.0206e-05	4.26527	9.65933e-05			3.81265	2.38591e-08
jg12357							1.2316	4.72416e-07
jg12359	-1.91176	0.0101281	-3.39416	0.0391148			-1.31465	0.00142496
jg1236	-2.83422	0.0484679
jg12360							-1.72202	0.0367573
jg12361	-3.04299	2.1127e-05			-2.15973	0.00245181	-1.2701	0.019604
jg12362							-1.67845	0.000947321
jg12363							-3.91505	0.00614761
jg12364			2.74969	2.24169e-06	2.08588	0.000338056
jg12365	3.61344	4.59198e-10			2.28489	0.0295033	-3.53291	0.00774368
jg12366	-1.28152	2.33226e-05	-1.52644	0.00603707
jg12369	2.90921	1.61344e-05	2.90894	0.00445761	3.08828	1.06338e-05	1.56345	0.000882896
jg12372	-4.61554	0.000529175					-2.66393	7.28272e-14
jg12373	2.50569	0.00015006
jg12375							-1.52306	0.0323796
jg12377	-2.93648	0.000662021					-4.52993	1.17451e-14
jg12378	-2.74676	0.0387537					-1.61231	0.0201509
jg12379					2.262	0.0200916
jg12380							-1.74432	0.0273706
jg12382	1.80805	0.0334762
jg12384	4.31474	0.00060481
jg12385	-1.45457	0.00445639			-1.29231	0.0187483	-2.12792	3.7413e-06
jg12386	1.36386	3.9081e-05	1.97522	1.14272e-07
jg12387	3.55773	0.000185425
jg12388			1.85621	6.56136e-06			1.37843	8.12449e-08
jg12389	2.21299	0.00179385	1.97124	0.0239952			1.56742	0.0216632
jg12391							2.15182	0.0097967
jg12392	-4.20188	5.61629e-09			-1.69909	0.00485256	-3.37011	1.70166e-12
jg12393			3.808	9.98694e-05
jg12394							2.18935	1.61082e-09
jg12395	-4.28322	0.00171069					-1.238	0.00037677
jg12396	-3.86198	0.0069851
jg12399	6.77481	2.58925e-12	3.97114	0.0161065			4.42365	3.31627e-06
jg1240	-2.27058	0.0479692					-1.82098	2.47983e-10
jg12405							-3.31138	0.0118919
jg12406	-2.73782	0.0457883			-3.59202	0.0135374
jg12409							-1.80692	0.00671985
jg12410	-2.18582	0.0155534					-1.43248	3.68896e-05
jg12413							-1.67861	0.0253286
jg12414							2.93194	0.0033724
jg12424			2.1823	0.0408607
jg12425							-4.7778	0.000480485
jg12427	-1.40926	0.000415995	-1.73244	0.00300235	-1.64118	0.000257584	-1.46261	6.30388e-07
jg12428	-4.40911	0.00127115
jg12431	-2.20793	1.42984e-05					-1.5612	9.69824e-10
jg12432							-2.48981	0.00307465
jg12433	2.47535	0.00683131
jg12434	4.64251	6.25687e-05	5.39545	2.79129e-05			4.41928	3.23916e-08
jg12437							-2.26147	0.0173757
jg12439							-2.93108	5.14471e-06
jg12440	-4.58483	0.00168352					-2.52209	8.60017e-05
jg12441	-2.41818	3.32121e-15
jg12442							-5.95708	6.55913e-06
jg12454			9.90859	0.0147184	9.93473	0.00849453	8.10987	0.01819
jg12457	1.21693	0.00177881
jg12458							1.11834	1.00655e-09
jg12459	-1.30507	0.0397456			-1.61467	0.0325222	-3.95607	1.26745e-18
jg12460	-3.32333	2.19784e-05			-1.071	0.0430027	-1.87416	2.70648e-08
jg12461	-2.94365	2.01314e-11			-1.82171	1.89457e-05	-2.17936	4.1136e-11
jg12462	-3.2775	2.43313e-16			-1.62141	9.96008e-08	-2.92689	1.46282e-44
jg12474							3.66607	0.02699
jg12479	-4.42146	0.00195387			-2.09661	0.0348743	-2.09878	0.000314855
jg12481	-3.48815	0.0292958
jg12482	-2.0955	0.00731491					-2.26131	5.12805e-05
jg12483							-4.65016	0.00122985
jg12484							-4.45719	0.000106755
jg12487	-4.98739	0.0001542					-2.22818	1.10329e-21
jg12488					1.26539	0.00128131	-1.00085	0.000453312
jg12490	3.55691	0.00666271					3.23788	2.04698e-05
jg12491					-2.85961	0.0477313
jg12492	-1.83538	0.0157628			-2.00376	0.0203493
jg12493	-2.9546	0.0357001					-2.78834	6.84153e-06
jg12494	-6.52119	1.56315e-06			-1.33467	0.0318602	-2.67892	7.01798e-10
jg12495	-1.62112	0.042339			-2.02389	0.0299945	-2.22249	1.12755e-05
jg12496					1.37737	0.00611354
jg12498	4.28636	0.000216998
jg12500							1.76857	0.0199988
jg12503							1.75939	0.00275066
jg12506	2.39356	1.15296e-08
jg12507	-1.39454	0.0219174
jg12508							-3.18064	0.00818082
jg12511							-4.57967	0.000876308
jg12512					2.57588	0.0127175	3.17178	6.51882e-06
jg12513					-2.53648	0.0380096
jg12515			3.81259	0.000199902	2.72004	0.0102808
jg12516	-2.74324	1.90261e-07			-1.4527	0.00108864	-1.15933	1.03108e-05
jg12518							3.91783	7.5786e-80
jg12519							3.01461	6.30287e-08
jg12527	-3.63958	0.00598095			-3.55614	0.0094493
jg12528					2.03477	0.000517737
jg12532	-3.56948	0.0147881
jg12537					4.04546	1.93054e-05	2.42223	0.0029896
jg12541							-1.08843	0.0134352
jg12542							3.80871	1.79224e-09
jg12543	4.82135	1.412e-06	5.48825	6.13709e-07			5.8071	1.0343e-13
jg12545	-2.37327	0.000636485			-1.86987	0.00473872	-1.82799	1.06555e-13
jg12546							-2.55774	6.0153e-06
jg12547					-1.72107	0.000629186
jg12548	4.82175	0.00929762
jg1255							-1.65937	0.0276081
jg12557							-2.27036	0.000119221
jg12558	-5.8545	8.05507e-06			-1.86065	0.002488	-4.50423	2.59141e-28
jg12559	-3.00118	1.35946e-10					-1.57646	1.05637e-06
jg12560							-1.62137	1.38479e-06
jg12561	-2.74784	0.00162692					-1.54117	0.00745802
jg12562	-2.04318	0.000123147			-1.35281	0.00881792	-2.47888	7.85243e-15
jg12563							1.21461	0.0234115
jg12564	1.76376	0.010215
jg12565	-1.25486	0.00410573
jg12566	-3.88584	0.0038386	1.24308	0.0209017
jg12568	-2.77187	2.22138e-28	-1.04413	0.000248931
jg12580	-3.84174	0.00567822			-2.79498	0.0493154
jg12581					1.64515	0.000311347
jg12582							-4.04084	0.0123164
jg12583							1.80562	0.0283284
jg12584					-2.14734	0.0379199	-1.50749	0.0054442
jg12585							3.38899	0.00157982
jg12586							5.69457	0.025272
jg12589			1.63807	3.14481e-05			1.19697	1.59882e-05
jg12590							-1.32663	0.0247176
jg12591					-2.76636	0.0452979
jg12592			3.88617	0.0292535
jg12593					-1.78015	0.0428063
jg12594			1.74612	0.00521285
jg12595							-2.08112	0.00669501
jg12596	-3.0958	7.96102e-05			-1.30794	0.0186089	-1.17534	0.000102764
jg12597	2.01679	0.00576591
jg12598	1.64299	0.0213609
jg126	-6.81248	1.20379e-06			-1.53053	0.0379262	-5.93505	9.36412e-18
jg12601	-4.32811	0.00185407					-1.22757	0.00450638
jg12602	-1.9523	0.0190293			1.24354	0.0360264
jg12605	-2.74388	7.80301e-13			-1.9338	5.14904e-08	-2.27468	1.02279e-21
jg12608							-3.05198	0.000884608
jg12609					2.68985	0.0207869
jg12611							-1.00657	0.0308795
jg12614	-1.70042	0.026997					-1.43361	6.32e-05
jg12615							1.41379	0.00337462
jg12616	4.13458	0.00989319	4.66687	0.00960904			4.25389	0.00536264
jg12618	-5.04718	0.000135344					-2.76713	8.05677e-21
jg12619					1.89314	0.0012514
jg1262					3.14823	7.10607e-15
jg12620					-1.93485	0.00175459
jg12621	-4.26948	0.00179514					-1.99637	3.12578e-07
jg12622					-2.52139	0.005652
jg12623	-4.40816	0.00101597			-2.50952	0.00760961	-1.42774	3.46077e-05
jg12624	-2.96146	1.46353e-06	-1.39233	0.0459668	-2.08484	0.000314248	-2.72835	3.4228e-13
jg12625	-2.09575	0.00585422			-3.18851	0.00186315	-1.3521	0.0123731
jg12651	-2.30101	0.0113725			-1.95419	0.0397188
jg12652							1.14955	3.83719e-21
jg12656							-1.75391	0.000429404
jg12657							1.96634	9.03476e-08
jg12659							4.65874	0.00532539
jg12660							3.69607	0.000521482
jg12662	2.58048	1.03923e-09					1.08057	0.000419174
jg12663	3.6492	0.00107297			5.90624	1.77785e-12	8.41062	2.20997e-33
jg12665	2.14456	6.04631e-05					1.03774	0.0457221
jg12667					2.28652	0.000593845	1.71505	0.00137153
jg12673	2.79618	0.0199174	4.01436	0.00161494	2.90814	0.02208	4.04487	0.000119991
jg12674	1.73905	0.0123261
jg12676			4.87599	0.00515618			3.51944	0.0019575
jg12677							7.04466	0.000654788
jg12678	-4.45801	0.000794807					-1.16531	8.74188e-05
jg12679							-4.9526	1.68728e-06
jg12680	-4.35029	0.00133829					-4.66182	5.83276e-11
jg12681					2.03146	1.04516e-18
jg12682	-3.04084	0.00774161					-2.00968	1.18833e-09
jg12683							-2.1198	0.0112172
jg12684	2.57972	2.10442e-06	2.45994	5.68707e-05	1.38742	0.0305012	2.08073	6.20403e-05
jg12685	-1.13276	0.0154624			-1.32886	0.0123869
jg12687							9.09445	2.62787e-06
jg12691	2.3064	1.27821e-20	1.03669	0.0122592			1.46799	7.8832e-11
jg12693	2.36483	7.64593e-12					1.64284	3.55969e-11
jg12698	-2.29755	2.8809e-06					-2.30146	8.63694e-21
jg12699	-6.28008	1.46949e-06
jg127	-8.0072	2.73763e-09			-1.40077	0.0235139	-2.37157	4.6128e-06
jg12700					3.93695	0.00221017	2.35054	0.0286273
jg12704	-5.92818	2.67412e-05					-3.38936	4.22555e-09
jg12705	-3.44004	0.0107032			1.3123	0.000739161
jg12706	-1.96357	1.06294e-10
jg12708					-3.71989	0.0153954
jg12712			1.09544	0.00824747
jg12714					3.07169	2.28412e-09	-5.86919	9.33534e-06
jg12717					-2.91141	0.0472167	-1.67024	5.91381e-05
jg12718	-3.84054	2.57962e-08	-1.70748	0.0113238	-2.24294	9.12849e-05	-2.74542	8.49017e-12
jg1272			4.58559	0.00781231
jg12720							-2.54633	0.00369014
jg12721	-4.12991	0.00269854					-2.97881	2.9378e-09
jg12722	-3.02028	0.0327915					-1.39223	0.00208449
jg12723	-1.52669	0.0202042	-2.43421	0.0223119			-2.18935	1.53223e-05
jg12724							-3.02504	8.86481e-06
jg12725							-4.00416	0.0026272
jg12726	5.36543	1.69549e-06	6.12069	1.71656e-07	4.95973	5.33803e-05	3.64696	0.000762522
jg12728	5.78558	3.94337e-11	4.90303	4.72802e-06	3.69009	0.00135135	1.88758	0.0465178
jg1273							-1.88938	0.0155446
jg12730	3.7863	1.69401e-07
jg12731	5.16731	8.5827e-05
jg12733	-3.94707	1.84737e-05			-2.04565	0.0198879	-2.87463	5.81092e-05
jg12735							-3.5873	0.0161208
jg12743							-1.66283	0.000151434
jg12744							3.60309	5.80571e-12
jg12745							2.30076	0.0244442
jg12747	-2.1467	0.0238675			-4.04789	0.00448051	-2.54351	0.000410871
jg12748	-2.45326	0.00303473			-1.72768	0.0328871	-1.82215	0.000865828
jg12749	-5.20191	0.000219338			-2.03561	0.0357876	-2.59418	1.27201e-06
jg12750	-2.07514	0.00218026
jg12753							1.4218	0.0369712
jg12754	-2.63974	0.0339164
jg12755	-2.9296	0.0352888					-2.30584	3.63359e-07
jg12756							2.93557	0.00728982
jg12757					-2.31047	0.0342757
jg12758							-1.60436	1.97519e-06
jg12759	3.47509	1.27316e-07	2.92909	0.000116368	1.78062	0.0249583	3.41542	4.90632e-08
jg12760							2.12976	7.32013e-07
jg12761							1.33649	0.0192467
jg12763	7.43364	4.06871e-06			7.24144	3.1905e-05	6.7644	8.18185e-06
jg12764	-7.86683	3.29784e-22	-1.83369	0.0457365	-1.84454	0.0256493	-4.43759	3.40334e-10
jg12765	-2.65837	2.62947e-07			-1.74821	0.000802444	-2.0012	4.33997e-07
jg12766	-4.32641	1.32891e-26	-1.49397	0.00107861	-1.43356	0.0012974	-1.58403	5.72892e-05
jg12768			2.8966	0.00031487
jg12769							-1.27697	0.0151495
jg1277	-4.87061	2.88754e-07					-1.96212	1.62623e-11
jg12770	4.33874	3.95963e-07	4.00825	3.60758e-05			1.97181	0.0228228
jg12771			3.66961	0.00919274
jg12772	-2.28858	0.00553408
jg12774	-3.6485	4.65332e-13					-2.06173	1.43293e-18
jg12775	3.96081	4.77791e-05
jg12777							3.61976	1.0848e-05
jg12779	-6.7118	6.505e-06	-2.64062	0.0407643			-4.84113	3.61744e-10
jg1278	1.47113	5.22375e-05	1.42343	0.00078327	1.53288	7.75216e-05	1.74627	1.36915e-07
jg12780	-6.2281	1.22312e-05			-3.04642	0.00276486	-3.12131	1.99895e-07
jg12781			5.07304	3.19193e-05
jg12782							2.94453	2.63335e-05
jg12783	-5.27976	4.37592e-05			-1.7151	0.000903212	-3.91519	5.16246e-37
jg12784	-4.36849	0.000900484			-3.51269	0.00394233	-4.03571	6.15326e-22
jg12785							3.43957	8.36173e-06
jg12787			-1.22299	0.0274383
jg12788	-4.10418	0.00391411					-4.69265	6.35048e-08
jg12789							-4.78324	0.000547627
jg1279	1.98836	0.000410862					1.67983	0.000188595
jg12790					1.69504	0.013133
jg12791	-2.26735	0.00325073
jg12792							-5.73514	4.48715e-05
jg12793	-2.49396	7.80568e-08	-1.55991	0.00532219	-1.37736	0.00227328	-1.97201	1.87612e-09
jg12795							6.27936	0.0211023
jg12796							6.93735	2.39193e-32
jg12798	-3.13054	0.0233127			1.05521	0.0411283	-1.89255	2.6172e-06
jg128					6.38916	0.0136815	6.94792	0.00218745
jg12800	10.3967	2.24081e-23	10.0994	3.12062e-20	9.59261	8.70423e-19	6.83407	9.14314e-11
jg12802	3.30526	5.96763e-12	2.43458	3.95579e-05			3.45865	1.54332e-14
jg12803	-2.25116	7.21218e-05			-1.42079	0.00825337	-4.67107	3.94301e-27
jg12804							-2.60389	0.010148
jg12805	1.80685	0.0008079
jg12806	1.56584	0.00283202					2.18842	3.25314e-14
jg12807	1.83136	0.000919747					-1.98154	0.000381691
jg1281	4.00123	0.00057541					-3.61067	0.0332419
jg12810					-2.03774	0.0480504
jg12811					-2.7283	0.0112142
jg12812	-3.22797	2.99069e-11					-1.08837	0.00121026
jg12813	-3.44752	0.0146676
jg12814	-2.082	0.00433814			-2.08619	0.00925675	-1.8759	8.16375e-05
jg12815					-3.95511	0.0111723	-4.00287	3.99732e-07
jg12817							1.18439	0.00908473
jg12818	-3.61146	0.00926914					-1.06752	0.0145809
jg12823	4.18261	0.0218992
jg12824			5.87511	5.00143e-06
jg12825	1.00505	0.0483724	1.9362	0.000216625			1.36578	0.00092759
jg12826							1.1508	0.0026556
jg12827			1.38971	0.0481451
jg12828							1.07721	0.0107344
jg12829	2.09838	0.046069					-3.41953	0.00630995
jg12830			3.24686	1.15276e-09			1.42945	2.23448e-05
jg12832	1.43856	0.0293305
jg12833	-2.2781	0.0317185
jg12834					-1.3822	0.0399227	-1.93467	6.67126e-06
jg12836	-3.44512	0.0155336					-5.91182	4.03555e-06
jg12837	2.18603	0.0371724					2.04625	0.00500222
jg12838	-2.06431	0.0214267	-4.09231	0.0125634			-1.51736	0.00387924
jg12840	-4.58846	2.8356e-06
jg12842	4.4414	1.15913e-05					5.67689	1.4623e-40
jg12843							4.19467	0.00552703
jg12845	1.89121	0.00647889
jg12846	-2.3957	0.00604078
jg12848	-3.73145	0.000737381					-1.0067	2.12359e-06
jg1285	2.90398	1.84501e-08			2.97131	4.32294e-08
jg12850	1.44868	0.00660441
jg12851	-3.11129	0.000175637			-3.02474	0.000732475	-1.09009	4.29107e-07
jg12852	4.87373	0.00568478	5.00181	0.0152002			4.44091	0.0080953
jg12857	3.2995	0.0452816
jg12858					-1.138	0.0383279
jg12859			2.67807	0.0160056
jg12860	4.4485	6.7548e-10	4.75482	1.75876e-09	3.22819	0.000317237	4.95991	1.06937e-14
jg12863	-2.10028	0.013556			-2.0341	0.0259125
jg12864	-3.90166	0.00444006					-4.01658	2.69629e-09
jg12865	2.10737	0.00292755					2.12769	0.000214865
jg12866					-1.95124	0.00594847	-2.0778	1.30699e-09
jg12867	-2.69	5.18053e-06			-2.58442	3.92757e-05	-2.08077	4.04846e-22
jg12868	1.86422	3.93888e-06					1.26471	0.000248289
jg12869	-3.76422	0.00605763			-4.62066	0.00185548	-1.52423	0.000162246
jg12870							7.07146	4.41753e-10
jg12871					1.59373	0.0285394	1.45091	0.0167993
jg12872	-3.8226	0.00583619			-2.9336	0.0233255	-2.36965	6.8652e-07
jg12873					-1.74274	0.00134603	1.54159	1.66637e-09
jg12875							2.47414	1.09486e-08
jg12876					-3.07457	0.035726
jg12878	-4.68196	0.00034397			-1.50524	0.0117862	-4.58665	1.62173e-24
jg12879					-1.81762	0.00187541	-1.11103	0.000147848
jg12880							7.24562	0.000334023
jg12881							7.91582	6.6305e-09
jg12882	-3.83126	0.00145244			-2.01252	0.0229463	-1.98982	9.50889e-05
jg12883	-1.83856	0.00879221
jg12884	2.11147	2.82061e-14	1.06905	0.00368449
jg12885					-3.53732	0.0154179	-2.19644	2.83889e-05
jg12886	-2.3966	0.00542301
jg12888			2.18972	0.00318861			2.25218	3.42392e-10
jg12889	-6.56682	3.54884e-07			-1.67593	7.79655e-05	-1.92575	5.68511e-42
jg1289					-3.66819	0.0125245	-1.06091	0.00121944
jg12891					-1.48431	0.00210457
jg12892							-1.76417	0.00291067
jg12893	-2.18894	0.000369726			-1.50898	0.00768964	-1.68711	9.95526e-12
jg12894	-2.50296	0.000267208			-2.02228	0.00433609	-1.62436	0.00105286
jg12897	-2.24464	0.000223892	-1.61336	0.0369244	-1.55761	0.0148843	-2.41411	2.05849e-06
jg1290					-3.06706	0.0035227
jg12903					2.42613	0.0148494
jg12905					1.61539	0.0069246
jg12906	-1.2893	0.00727558
jg12908	-4.07422	0.00432301
jg12909	-5.29822	0.000134633					-1.1613	0.0130819
jg1291	2.1215	0.0274987
jg12911	1.75995	0.0042846					-1.18895	0.0284951
jg12912	-2.60886	9.90613e-05
jg12914							-3.59011	0.00479505
jg12915					3.81326	0.00187541	3.89671	0.000155978
jg12918					1.32514	0.00291785
jg12919	1.2592	1.2147e-05					1.06995	1.15017e-07
jg1292					1.32058	0.0482273
jg12920	2.4632	0.00356109					2.00489	0.00244174
jg12921	3.40139	0.00594245					3.65041	0.000116537
jg12922	4.70738	0.000407361	4.71001	0.00241514			3.66029	0.00372406
jg12924	2.41045	0.00164237					1.23187	0.00197102
jg12925			3.81065	0.000967358			2.83444	0.000114638
jg12927	-4.27521	0.00273807
jg12929	-4.71842	0.000713463					-2.72457	6.99361e-08
jg1293	4.59334	4.91283e-06
jg12930			2.59559	0.00046554
jg12931	3.25641	0.0182953	4.76202	0.000670128
jg12932	-4.23961	0.00648571			-3.16853	0.0487772
jg12935	3.04358	2.87515e-06	3.86316	2.03828e-08
jg12937							-1.86208	9.31837e-05
jg12939					-2.09188	0.00157773
jg1294							1.0581	0.0260463
jg12948							-1.19518	0.0235768
jg1295			2.7983	0.000150016
jg12950	-3.45486	0.0125488
jg12965	-4.88583	0.000666623					-1.47611	0.0102837
jg12968	-2.89538	1.74238e-31
jg12969	2.1282	0.023186	3.45265	0.000268578
jg12970					3.35374	0.00768964	2.34779	0.0161722
jg12972	-3.36409	0.00499948
jg12973	-2.9235	1.05128e-06					-1.97049	1.09722e-05
jg12974	-1.70013	0.00178164	-1.8739	0.0363941	-1.72733	0.00421303
jg12977	7.52232	0.00119599					5.06838	0.0276867
jg12978	2.43893	0.0013763					2.21005	0.00154304
jg12979							2.84682	0.00465427
[truncated: 8,351 more rows]

## Sheet: Table S7
Table S7: Comparison of differentially expressed Persea americana genes, over-time, between the partially resistant rootstock Dusa® and the susceptible rootstock R0.12, following inoculation with Phytophthora cinnamomi. Positive log2(fold change) indicates a higher value in R0.12, when compared to the mock-inoculated control. While a negative value indicates a higher value in Dusa®, when compared…
[truncated: 6,581 more rows]

[truncated: 23 more sheets: Table S8, Table S9, Table S10, Table S11, Table S12, Table S13, Table S14, Table S15, Table S16, Table S17, Table S18, Table S19, Table S20, Table S21, Table S22, Table S23, Table S24, Table S25, Table S26, Table S27 …]
